# Supplementary material for: Exploring causal correlations between inflammatory cytokines and ankylosing spondylitis: a bidirectional mendelian-randomization study
Source: Front Immunol. 2023 Nov 20;14:1285106. doi: 10.3389/fimmu.2023.1285106 (PMC10694192; doi:10.3389/fimmu.2023.1285106)
Supplement: Supplementary file 1 [file DataSheet_1.xlsx]

## Sheet: Sheet1
							Inflammatory cytokines	Abbreviation	GWAS ID	Sample size	Number of SNPs
							Interleukins
							Interleukin-10	IL−10	ebi-a-GCST004444	7681	9793415
							Interleukin-12p70	IL−12p70	ebi-a-GCST004439	8270	9799886
							Interleukin-13	IL−13	ebi-a-GCST004443	3557	9539073
							Interleukin-16	IL−16	ebi-a-GCST004430	3483	9551485
							Interleukin-17	IL−17	ebi-a-GCST004442	7760	9786653
							Interleukin-18	IL−18	ebi-a-GCST004441	3636	9785222
							Interleukin-1-receptor antagonist	IL−1RA	ebi-a-GCST004447	3638	9564741
							Interleukin-1-beta	IL−1β	ebi-a-GCST004448	3309	9983642
							Interleukin-2	IL−2	ebi-a-GCST004455	3475	9512914
							Interleukin-2 receptor antagonist	IL−2RA	ebi-a-GCST004454	3677	9583519
							Interleukin-4	IL−4	ebi-a-GCST004453	8124	9786064
							Interleukin-5	IL−5	ebi-a-GCST004452	3364	9450731
							Interleukin-6	IL−6	ebi-a-GCST004446	8189	9790590
							Interleukin-7	IL−7	ebi-a-GCST004451	3409	9692306
							Interleukin-8	IL−8	ebi-a-GCST004445	3526	9517348
							Interleukin-9	IL−9	ebi-a-GCST004450	3634	9567876
							Chemokines
							Cutaneous T-cell attracting	CTACK	ebi-a-GCST004420	3631	9568408
							Stromal-cell-derived factor 1 alpha	SDF−1α	ebi-a-GCST004427	5998	9736366
							Regulated on activation, normal T cell expressed and secreted	RANTES	ebi-a-GCST004431	3421	9523827
							Macrophage inflammatory protein 1b	MIP1β	ebi-a-GCST004433	8243	9802973
							Macrophage inflammatory protein 1a	MIP1α	ebi-a-GCST004434	3522	9519267
							Monokine induced by gamma interferon	MIG	ebi-a-GCST004435	3685	9579894
							Monocyte chemoattractant protein-3	MCP3	ebi-a-GCST004437	843	7630881
							Monocyte chemoattractant protein-1	MCP1	ebi-a-GCST004438	8293	9801908
							Interferon gamma-induced protein 10	IP−10	ebi-a-GCST004440	3685	9576881
							Growth-regulated protein alpha	GRPa	ebi-a-GCST004457	3505	9528505
							Eotaxin	Eotaxin	ebi-a-GCST004460	8153	9793404
							Growth factors
							beta-nerve growth factor	βNGF	ebi-a-GCST004421	3531	9537863
							Vascular endothelial growth factor	VEGF	ebi-a-GCST004422	7118	9784803
							Stem cell growth factor beta	SCGFβ	ebi-a-GCST004428	3682	9574890
							Stem cell factor	SCF	ebi-a-GCST004429	8290	9796683
							Platelet-derived growth factor BB	PDGFbb	ebi-a-GCST004432	8293	9800009
							Macrophage colony stimulating factor	MCSF	ebi-a-GCST004436	840	9184521
							Hepatocyte growth factor	HGF	ebi-a-GCST004449	8292	9802538
							Granulocyte-colony stimulating factor	GCSF	ebi-a-GCST004458	7904	9788961
							Fibroblast growth factor basic	bFGF	ebi-a-GCST004459	7565	9790946
							Other
							Macrophage Migration Inhibitory Factor	MIF	ebi-a-GCST004423	3494	9537573
							TNF-related apoptosis inducing ligand	TRAIL	ebi-a-GCST004424	8186	9698525
							Tumor necrosis factor alpha	TGFα	ebi-a-GCST004426	3454	9500449
							Tumor necrosis factor beta	TGFβ	ebi-a-GCST004425	1559	6304298
							Interferon gamma	IFN -γ	ebi-a-GCST004456	7701	9785363
