# Supplementary material for: Exploring causal correlations between inflammatory cytokines and ankylosing spondylitis: a bidirectional mendelian-randomization study
Source: Front Immunol. 2023 Nov 20;14:1285106. doi: 10.3389/fimmu.2023.1285106 (PMC10694192; doi:10.3389/fimmu.2023.1285106)
Supplement: Supplementary file 2 [file DataSheet_2.csv]

SNP	effect_allele.exposure	other_allele.exposure	effect_allele.outcome	other_allele.outcome	beta.exposure	beta.outcome	eaf.exposure	eaf.outcome	remove	palindromic	ambiguous	outcome	id.exposure	se.exposure	se.outcome	pval.exposure	pval.outcome	pos.exposure	chr.exposure	samplesize.exposure	steiger_dir	F
rs2070074	G	A	G	A	-0.4467	-0.198392	0.102399997	0.0954173	FALSE	FALSE	FALSE	AS	ebi-a-GCST004420	0.0374	0.176902	1.78E-32	0.262082	34649442	9	3631	TRUE	138.1852433
rs55764737	C	T	C	T	-0.5313	-0.143221	0.02286	0.034596	FALSE	FALSE	FALSE	AS	ebi-a-GCST004420	0.0972	0.284029	4.62E-08	0.614087	61323414	15	3631	TRUE	46.34909294
rs116303454	A	G	A	G	0.383	-0.244839	0.028829999	0.0214474	FALSE	FALSE	FALSE	AS	ebi-a-GCST004420	0.0816	0.359935	3.27E-06	0.496357	27294655	3	3631	TRUE	30.05637038
rs76395525	A	G	A	G	0.5277	-0.374989	0.01491	0.0127992	FALSE	FALSE	FALSE	AS	ebi-a-GCST004420	0.1083	0.462809	9.55E-07	0.417799	79741391	15	3631	TRUE	29.93035665
rs57338032	G	A	G	A	-0.1583	-0.0666442	0.179900005	0.161931	FALSE	FALSE	FALSE	AS	ebi-a-GCST004420	0.0317	0.141668	6.23E-07	0.63805	78798939	15	3631	TRUE	27.03335579
rs2731674	G	T	G	T	0.1333	0.351318	0.224699974	0.74576	FALSE	FALSE	FALSE	AS	ebi-a-GCST004420	0.0267	0.119739	5.63E-07	0.00334595	176839890	5	3631	TRUE	22.60722062
rs3766110	C	A	C	A	0.1287	-0.145154	0.232600003	0.232312	FALSE	FALSE	FALSE	AS	ebi-a-GCST004420	0.0278	0.122983	3.85E-06	0.23789	169515183	1	3631	TRUE	21.58645052
rs145902143	G	A	G	A	0.2838	0.347645	0.037769999	0.0467667	FALSE	FALSE	FALSE	AS	ebi-a-GCST004420	0.0581	0.24631	1.03E-06	0.158123	20944907	12	3631	TRUE	21.3706441
rs7333764	T	C	T	C	0.2773	-0.447767	0.026839999	0.0193202	FALSE	FALSE	FALSE	AS	ebi-a-GCST004420	0.0593	0.378342	2.85E-06	0.236612	34208801	13	3631	TRUE	24.63630695
rs28637706	T	G	T	G	-0.1589	-0.181098	0.317099988	0.392042	FALSE	FALSE	FALSE	AS	ebi-a-GCST004421	0.0263	0.107551	1.42E-09	0.0922151	34285368	19	3531	TRUE	39.01737947
rs72780728	A	G	A	G	0.1883	0.450455	0.1193	0.0917673	FALSE	FALSE	FALSE	AS	ebi-a-GCST004421	0.0403	0.182838	2.99E-06	0.0137516	17603701	10	3531	TRUE	26.49101892
rs67476890	T	C	T	C	0.1769	0.189899	0.136199996	0.120909	FALSE	FALSE	FALSE	AS	ebi-a-GCST004421	0.0379	0.159404	3.13E-06	0.233534	62791494	15	3531	TRUE	26.17805126
rs7970581	G	T	G	T	-0.138	0.0569681	0.235599995	0.754328	FALSE	FALSE	FALSE	AS	ebi-a-GCST004421	0.0282	0.122844	9.27E-07	0.642833	113265248	12	3531	TRUE	24.37390052
rs73472576	C	T	C	T	0.1181	-0.0073917	0.395600021	0.601973	FALSE	FALSE	FALSE	AS	ebi-a-GCST004421	0.0252	0.109843	2.69E-06	0.946348	72124182	18	3531	TRUE	23.69564534
rs9436119	A	G	A	G	-0.1121	-0.0836419	0.383700013	0.395052	FALSE	FALSE	FALSE	AS	ebi-a-GCST004421	0.0246	0.105962	3.91E-06	0.429902	150467753	1	3531	TRUE	21.09918501
rs71641308	T	C	T	C	0.2043	0.0795692	0.053679999	0.0706838	FALSE	FALSE	FALSE	AS	ebi-a-GCST004421	0.0432	0.206986	2.30E-06	0.700668	78086718	1	3531	TRUE	25.02845889
rs6921438	A	G	A	G	-0.49	-0.0423103	0.467200011	0.491744	FALSE	FALSE	FALSE	AS	ebi-a-GCST004422	0.0175	0.104564	2.09E-171	0.685747	43925607	6	7118	TRUE	966.0781326
rs73418461	A	G	A	G	-0.2492	0.27419	0.06064	0.0534	FALSE	FALSE	FALSE	AS	ebi-a-GCST004422	0.0521	0.230787	1.67E-06	0.234808	120222996	10	7118	TRUE	50.70336173
rs13209117	A	G	A	G	0.1302	-0.0375851	0.284299999	0.278332	FALSE	FALSE	FALSE	AS	ebi-a-GCST004422	0.0201	0.119057	5.28E-11	0.752238	44151765	6	7118	TRUE	49.4313166
rs4082730	A	G	A	G	0.2522	0.217172	0.045729998	0.0336489	FALSE	FALSE	FALSE	AS	ebi-a-GCST004422	0.0534	0.289557	2.64E-06	0.453247	90523558	15	7118	TRUE	39.72337702
rs10153304	A	G	A	G	0.1547	-0.378985	0.112300001	0.107001	FALSE	FALSE	FALSE	AS	ebi-a-GCST004422	0.0325	0.170319	1.94E-06	0.0260715	7721931	17	7118	TRUE	34.11691442
rs8045833	A	G	A	G	0.108	-0.0554915	0.263399988	0.268888	FALSE	FALSE	FALSE	AS	ebi-a-GCST004422	0.0211	0.117251	2.83E-07	0.636019	88575439	16	7118	TRUE	32.35422824
rs10967186	C	T	C	T	-0.0898	0.0575501	0.432399988	0.4655	FALSE	FALSE	FALSE	AS	ebi-a-GCST004422	0.017	0.103873	1.23E-07	0.579549	2617099	9	7118	TRUE	28.27933319
rs10934631	C	T	C	T	0.1151	-0.0698858	0.179900005	0.19917	FALSE	FALSE	FALSE	AS	ebi-a-GCST004422	0.0245	0.130094	2.47E-06	0.591132	122697600	3	7118	TRUE	27.92644169
rs143479231	A	G	A	G	-0.2598	-0.125473	0.02187	0.0126584	FALSE	FALSE	FALSE	AS	ebi-a-GCST004422	0.0491	0.471566	1.90E-07	0.79018	193110794	3	7118	TRUE	20.60845942
rs113218956	A	G	A	G	-0.8948	-0.281919	0.01093	0.00378558	FALSE	FALSE	FALSE	AS	ebi-a-GCST004423	0.1879	0.848872	2.26E-06	0.739806	25224834	22	3494	TRUE	61.51590194
rs118055855	C	T	C	T	-0.6907	-0.11022	0.01292	0.015121	FALSE	FALSE	FALSE	AS	ebi-a-GCST004423	0.15	0.424754	4.13E-06	0.795256	29888572	11	3494	TRUE	43.01450832
rs141009259	C	T	C	T	0.6178	-0.228092	0.01292	0.0102459	FALSE	FALSE	FALSE	AS	ebi-a-GCST004423	0.1322	0.513426	2.47E-06	0.656858	207976283	2	3494	TRUE	34.32918634
rs78098071	C	T	C	T	0.4867	0.390811	0.018890001	0.0114824	FALSE	FALSE	FALSE	AS	ebi-a-GCST004423	0.0918	0.483868	1.78E-07	0.419273	163309739	5	3494	TRUE	30.93190136
rs12594190	G	A	G	A	-0.1355	0.106289	0.2465	0.222625	FALSE	FALSE	FALSE	AS	ebi-a-GCST004423	0.0267	0.124278	3.70E-07	0.392414	25036455	15	3494	TRUE	23.98033268
rs13142904	T	C	T	C	-0.223	-0.0908872	0.06859	0.065202	FALSE	FALSE	FALSE	AS	ebi-a-GCST004423	0.0425	0.212415	2.56E-07	0.668742	54318414	4	3494	TRUE	22.32975366
rs62093514	T	C	T	C	1.0618	0.665292	0.025839999	0.0249501	FALSE	FALSE	FALSE	AS	ebi-a-GCST004424	0.0552	0.334444	6.86E-82	0.0466739	29230977	18	8186	TRUE	492.4718259
rs193112415	C	T	C	T	1.0421	0.0400898	0.01392	0.0184688	FALSE	FALSE	FALSE	AS	ebi-a-GCST004424	0.0623	0.388252	2.15E-62	0.917759	28835120	18	8186	TRUE	251.4838891
rs11618126	G	A	G	A	-0.8908	-0.843294	0.01491	0.0152086	FALSE	FALSE	FALSE	AS	ebi-a-GCST004424	0.1914	0.409372	1.46E-06	0.0394012	50826239	13	8186	TRUE	195.3227802
rs57396456	C	T	C	T	0.5626	0.235868	0.033799998	0.0308686	FALSE	FALSE	FALSE	AS	ebi-a-GCST004424	0.0518	0.301298	1.25E-27	0.433721	27945877	18	8186	TRUE	172.763209
rs138987090	G	A	G	A	0.7497	0.355964	0.01292	0.0060181	FALSE	FALSE	FALSE	AS	ebi-a-GCST004424	0.0752	0.675288	4.50E-23	0.598104	30366247	18	8186	TRUE	119.0300127
rs74778900	T	C	T	C	0.5906	0.842672	0.01392	0.0146281	FALSE	FALSE	FALSE	AS	ebi-a-GCST004424	0.0532	0.430994	2.59E-28	0.0505618	28086266	18	8186	TRUE	79.12479042
rs79287178	A	G	A	G	-0.4317	-0.163914	0.025839999	0.0255797	FALSE	FALSE	FALSE	AS	ebi-a-GCST004424	0.0421	0.332344	9.12E-25	0.621866	172294500	3	8186	TRUE	77.51334754
rs146783010	G	A	G	A	0.6016	-0.645931	0.01093	0.014837	FALSE	FALSE	FALSE	AS	ebi-a-GCST004424	0.135	0.43264	4.83E-06	0.135437	89260213	11	8186	TRUE	64.54613543
rs148051545	T	C	T	C	-0.3921	-0.159554	0.01292	0.0223728	FALSE	FALSE	FALSE	AS	ebi-a-GCST004424	0.0848	0.352061	3.86E-06	0.650406	38602957	19	8186	TRUE	32.21888716
rs747324	C	T	C	T	0.0855	-0.106434	0.358799994	0.682478	FALSE	FALSE	FALSE	AS	ebi-a-GCST004424	0.0178	0.11178	1.61E-06	0.341009	74689644	14	8186	TRUE	27.62085124
rs13278062	T	G	T	G	0.0801	-0.105767	0.496999979	0.505888	FALSE	FALSE	FALSE	AS	ebi-a-GCST004424	0.0157	0.103968	3.57E-07	0.309013	23082971	8	8186	TRUE	26.33785669
rs11657269	G	A	G	A	-0.1188	-0.222864	0.1193	0.155422	FALSE	FALSE	FALSE	AS	ebi-a-GCST004424	0.026	0.143239	4.78E-06	0.119734	6319784	17	8186	TRUE	24.34371483
rs13185784	A	G	A	G	0.0846	-0.171307	0.290300012	0.262435	FALSE	FALSE	FALSE	AS	ebi-a-GCST004424	0.0183	0.11933	3.90E-06	0.151123	179694068	5	8186	TRUE	24.20699458
rs73039026	C	A	C	A	0.2999	0.15008	0.015900001	0.0116972	FALSE	FALSE	FALSE	AS	ebi-a-GCST004424	0.0635	0.482268	2.02E-06	0.755652	172160481	3	8186	TRUE	23.09984284
rs11699445	G	T	G	T	-0.0746	-0.16962	0.386700004	0.390063	FALSE	FALSE	FALSE	AS	ebi-a-GCST004424	0.0161	0.106579	3.27E-06	0.111496	15750790	20	8186	TRUE	21.66049281
rs75928541	A	G	A	G	0.275	-0.31415	0.016899999	0.0190475	FALSE	FALSE	FALSE	AS	ebi-a-GCST004424	0.0593	0.377346	4.24E-06	0.405113	16401771	4	8186	TRUE	20.61759996
rs78296352	T	G	T	G	1.2215	-0.171591	0.028829999	0.038773	FALSE	FALSE	FALSE	AS	ebi-a-GCST004425	0.1366	0.269004	4.76E-21	0.523556	22821844	1	1559	TRUE	141.9507237
rs7629875	G	A	G	A	-0.3766	-0.153516	0.05765	0.0504745	FALSE	FALSE	FALSE	AS	ebi-a-GCST004425	0.0774	0.237664	1.37E-06	0.518318	174385622	3	1559	TRUE	24.3688681
rs753274	T	C	T	C	-0.1736	0.209855	0.46420002	0.547049	FALSE	FALSE	FALSE	AS	ebi-a-GCST004425	0.0371	0.104879	2.77E-06	0.0454012	14436462	19	1559	TRUE	23.69658708
rs10925040	T	C	T	C	0.1755	-0.0131058	0.388700008	0.376139	FALSE	FALSE	FALSE	AS	ebi-a-GCST004425	0.0373	0.108649	2.67E-06	0.903988	247622698	1	1559	TRUE	23.12839817
rs115669577	A	G	A	G	0.9889	-0.405755	0.01193	0.00897061	FALSE	FALSE	FALSE	AS	ebi-a-GCST004426	0.1995	0.551157	8.28E-07	0.461616	124361448	4	3454	TRUE	81.4635868
rs111332265	G	A	G	A	0.3766	-0.100828	0.071570002	0.0542029	FALSE	FALSE	FALSE	AS	ebi-a-GCST004426	0.0754	0.231862	6.63E-07	0.663664	150393107	5	3454	TRUE	66.3140295
rs79105320	A	G	A	G	0.5605	0.0118658	0.02087	0.0159443	FALSE	FALSE	FALSE	AS	ebi-a-GCST004426	0.1179	0.414014	3.59E-06	0.977135	18817360	8	3454	TRUE	44.89800079
rs10834997	A	G	A	G	-0.1247	-0.101323	0.359799981	0.692069	FALSE	FALSE	FALSE	AS	ebi-a-GCST004426	0.0258	0.11266	1.33E-06	0.368456	26526948	11	3454	TRUE	24.90765708
rs8121916	A	C	A	C	0.1306	0.0462761	0.225600004	0.246236	FALSE	FALSE	FALSE	AS	ebi-a-GCST004426	0.0278	0.120044	2.72E-06	0.699872	12401325	20	3454	TRUE	20.69605494
rs149893336	G	A	G	A	0.5034	-0.474969	0.019880001	0.0152649	FALSE	FALSE	FALSE	AS	ebi-a-GCST004427	0.1081	0.42676	4.52E-06	0.265723	171232591	4	5998	TRUE	59.80311519
rs10474392	G	A	G	A	-0.0962	-0.145069	0.269400001	0.730686	FALSE	FALSE	FALSE	AS	ebi-a-GCST004427	0.0178	0.118596	1.24E-06	0.221246	91494593	5	5998	TRUE	21.9232048
rs482700	A	G	A	G	-0.0893	-0.161375	0.286300004	0.739876	FALSE	FALSE	FALSE	AS	ebi-a-GCST004427	0.0203	0.11887	1.57E-06	0.174596	116067490	4	5998	TRUE	25.60420411
rs12407262	A	G	A	G	0.1179	0.0138116	0.134200007	0.140358	FALSE	FALSE	FALSE	AS	ebi-a-GCST004427	0.0266	0.150353	3.99E-06	0.926808	63820276	1	5998	TRUE	20.43096945
rs139840550	A	G	A	G	0.1834	-0.529195	0.047710001	0.0331382	FALSE	FALSE	FALSE	AS	ebi-a-GCST004427	0.0549	0.293145	3.79E-06	0.0710384	38688622	9	5998	TRUE	21.38223598
rs4581824	G	T	G	T	0.0701	0.119119	0.311100006	0.352891	FALSE	FALSE	FALSE	AS	ebi-a-GCST004427	0.0173	0.108947	3.05E-06	0.27423	9185529	19	5998	TRUE	22.65609073
rs9267091	A	G	A	G	0.0781	1.5098	0.177900001	0.246579	FALSE	FALSE	FALSE	AS	ebi-a-GCST004427	0.0203	0.138626	3.63E-06	1.27E-27	31413809	6	5998	TRUE	20.71691602
rs13400104	G	A	G	A	0.0647	0.0669427	0.179900005	0.152979	FALSE	FALSE	FALSE	AS	ebi-a-GCST004427	0.0189	0.145812	4.53E-06	0.646161	233810199	2	5998	TRUE	27.41540607
rs67689854	A	C	A	C	-0.0681	-0.111434	0.1153	0.126604	FALSE	FALSE	FALSE	AS	ebi-a-GCST004427	0.0195	0.157702	3.07E-06	0.47981	89625227	16	5998	TRUE	25.67835146
rs117716477	A	C	A	C	0.8384	-0.166583	0.02087	0.0133299	FALSE	FALSE	FALSE	AS	ebi-a-GCST004428	0.0841	0.460637	1.34E-23	0.717624	104240958	12	3682	TRUE	108.8433741
rs116924815	T	C	T	C	0.6079	-0.435427	0.03579	0.0282608	FALSE	FALSE	FALSE	AS	ebi-a-GCST004428	0.0738	0.313623	1.74E-16	0.165023	51230733	19	3682	TRUE	96.31543197
rs4656185	A	G	A	G	0.205	-0.0771475	0.315100014	0.328868	FALSE	FALSE	FALSE	AS	ebi-a-GCST004428	0.0256	0.110641	1.16E-15	0.485628	169476326	1	3682	TRUE	67.9846875
rs139413256	A	G	A	G	-0.5377	0.00473748	0.02386	0.0351357	FALSE	FALSE	FALSE	AS	ebi-a-GCST004428	0.1084	0.282708	7.04E-07	0.98663	145879644	7	3682	TRUE	50.23762703
rs17876031	G	A	G	A	0.1514	0.125883	0.311100006	0.660445	FALSE	FALSE	FALSE	AS	ebi-a-GCST004428	0.0255	0.113947	2.25E-09	0.269267	176831119	5	3682	TRUE	36.51521496
rs151194174	A	G	A	G	0.4635	-0.875156	0.02087	0.0184304	FALSE	FALSE	FALSE	AS	ebi-a-GCST004428	0.0942	0.385441	1.13E-06	0.0231754	20995778	7	3682	TRUE	32.59642894
rs7762066	C	T	C	T	-0.1389	-0.0529707	0.31310001	0.312758	FALSE	FALSE	FALSE	AS	ebi-a-GCST004428	0.0299	0.11445	3.50E-06	0.643487	95177967	6	3682	TRUE	30.79484507
rs78217154	C	T	C	T	-0.3997	0.176059	0.02286	0.0206396	FALSE	FALSE	FALSE	AS	ebi-a-GCST004428	0.0864	0.36553	3.77E-06	0.630053	101554072	8	3682	TRUE	26.4539125
rs264162	G	A	G	A	-0.1097	0.176936	0.477100015	0.577175	FALSE	FALSE	FALSE	AS	ebi-a-GCST004428	0.0234	0.10515	2.68E-06	0.0924314	10944026	18	3682	TRUE	22.22975505
rs112346514	T	C	T	C	-0.3314	0.0395812	0.02386	0.0287664	FALSE	FALSE	FALSE	AS	ebi-a-GCST004428	0.0711	0.31259	2.37E-06	0.899239	12407988	19	3682	TRUE	20.92312506
rs12480722	C	T	C	T	-0.1624	-0.120507	0.09742	0.113794	FALSE	FALSE	FALSE	AS	ebi-a-GCST004428	0.0355	0.163399	4.72E-06	0.460817	20228904	20	3682	TRUE	21.14757301
rs4737732	G	A	G	A	0.1147	-0.124141	0.227599993	0.227227	FALSE	FALSE	FALSE	AS	ebi-a-GCST004428	0.0252	0.124238	4.68E-06	0.317687	66333628	8	3682	TRUE	37.10144123
rs143829871	C	T	C	T	0.1902	0.585406	0.059640002	0.0622256	FALSE	FALSE	FALSE	AS	ebi-a-GCST004428	0.04	0.215595	1.90E-06	0.00662142	47597245	3	3682	TRUE	24.99327357
rs34911860	A	G	A	G	-0.3675	-1.00052	0.01193	0.00724878	FALSE	FALSE	FALSE	AS	ebi-a-GCST004428	0.0789	0.613002	3.24E-06	0.102645	80350715	1	3682	TRUE	21.75454055
rs1568119	T	C	T	C	-0.5906	-0.389153	0.01292	0.00882363	FALSE	FALSE	FALSE	AS	ebi-a-GCST004429	0.1129	0.557094	1.24E-07	0.484838	33243197	8	8290	TRUE	74.39822615
rs1557570	T	G	T	G	0.1186	-0.0727205	0.315100014	0.328112	FALSE	FALSE	FALSE	AS	ebi-a-GCST004429	0.017	0.110634	2.74E-12	0.510985	169507844	1	8290	TRUE	50.62551145
rs80271436	A	G	A	G	-0.237	0.505466	0.049699999	0.0494079	FALSE	FALSE	FALSE	AS	ebi-a-GCST004429	0.0485	0.239672	9.95E-07	0.0349456	135897770	9	8290	TRUE	44.20831069
rs113127926	A	C	A	C	0.1982	-0.108795	0.062619999	0.0669549	FALSE	FALSE	FALSE	AS	ebi-a-GCST004429	0.042	0.208684	2.27E-06	0.602131	98437511	14	8290	TRUE	38.3992967
rs4841899	C	T	C	T	0.1004	-0.28123	0.324099988	0.327345	FALSE	FALSE	FALSE	AS	ebi-a-GCST004429	0.0178	0.112055	1.78E-08	0.0120821	137424412	9	8290	TRUE	36.76468561
rs13412535	A	G	A	G	-0.1067	-0.0818379	0.225600004	0.231976	FALSE	FALSE	FALSE	AS	ebi-a-GCST004429	0.0213	0.123204	6.04E-07	0.506533	224874874	2	8290	TRUE	33.10122643
rs78666213	G	T	G	T	0.2744	-0.256478	0.025839999	0.0318967	FALSE	FALSE	FALSE	AS	ebi-a-GCST004429	0.0576	0.294249	2.59E-06	0.383407	180138649	4	8290	TRUE	31.53698399
rs635634	T	C	T	C	-0.1032	0.137271	0.184900001	0.184394	FALSE	FALSE	FALSE	AS	ebi-a-GCST004429	0.0191	0.133738	6.74E-08	0.304693	136155000	9	8290	TRUE	26.69213848
rs1942355	T	C	T	C	-0.0716	-0.185636	0.453299999	0.561042	FALSE	FALSE	FALSE	AS	ebi-a-GCST004429	0.0157	0.104548	4.70E-06	0.0757977	69361739	18	8290	TRUE	21.11278315
rs4778636	A	G	A	G	-0.7272	-0.0151367	0.074550003	0.0920898	FALSE	FALSE	FALSE	AS	ebi-a-GCST004430	0.0633	0.178841	1.11E-30	0.93255	81591639	15	3483	TRUE	273.99846
rs12765671	A	G	A	G	-0.6023	0.218543	0.016899999	0.0262837	FALSE	FALSE	FALSE	AS	ebi-a-GCST004430	0.1318	0.32309	4.84E-06	0.498778	106684169	10	3483	TRUE	42.47281326
rs4513633	A	C	A	C	-0.2239	-0.105379	0.124300003	0.868459	FALSE	FALSE	FALSE	AS	ebi-a-GCST004430	0.0453	0.154166	7.44E-07	0.494266	113570639	4	3483	TRUE	38.40912611
rs1801020	G	A	G	A	-0.1733	0.34204	0.224699974	0.747269	FALSE	FALSE	FALSE	AS	ebi-a-GCST004430	0.0272	0.120631	4.53E-10	0.0045763	176836532	5	3483	TRUE	36.81055706
rs117916513	A	G	A	G	-0.502	-0.151736	0.02087	0.0125592	FALSE	FALSE	FALSE	AS	ebi-a-GCST004430	0.0986	0.464626	3.79E-07	0.743988	121264274	11	3483	TRUE	36.22432545
rs4253283	C	T	C	T	-0.146	-0.00632799	0.300199986	0.684265	FALSE	FALSE	FALSE	AS	ebi-a-GCST004430	0.0262	0.111762	1.75E-08	0.954848	187165211	4	3483	TRUE	31.45802581
rs1255143	T	C	T	C	0.1306	0.141171	0.434400022	0.53973	FALSE	FALSE	FALSE	AS	ebi-a-GCST004430	0.0242	0.105555	7.10E-08	0.18109	130052200	10	3483	TRUE	29.42218504
rs144691581	A	G	A	G	0.4882	0.695072	0.01491	0.012919	FALSE	FALSE	FALSE	AS	ebi-a-GCST004430	0.0967	0.462525	4.20E-07	0.132896	96953325	15	3483	TRUE	24.54338482
rs9706053	T	C	T	C	0.4582	-0.10114	0.015900001	0.020913	FALSE	FALSE	FALSE	AS	ebi-a-GCST004430	0.0932	0.362795	7.01E-07	0.780414	66376310	12	3483	TRUE	23.02201714
rs117217798	T	C	T	C	-0.2036	-0.111463	0.06859	0.0639171	FALSE	FALSE	FALSE	AS	ebi-a-GCST004430	0.0444	0.213892	4.15E-06	0.602286	31483233	17	3483	TRUE	22.53521431
rs112072646	A	G	A	G	0.4286	0.361465	0.030820001	0.027566	FALSE	FALSE	FALSE	AS	ebi-a-GCST004431	0.0862	0.314895	6.48E-07	0.251013	53444393	2	3421	TRUE	37.93699115
rs62438851	G	A	G	A	0.1957	0.0537227	0.135199994	0.135586	FALSE	FALSE	FALSE	AS	ebi-a-GCST004431	0.0414	0.154193	2.33E-06	0.72753	145230309	6	3421	TRUE	30.89655629
rs75613039	T	C	T	C	0.37	-0.275447	0.030820001	0.029688	FALSE	FALSE	FALSE	AS	ebi-a-GCST004431	0.081	0.306573	4.81E-06	0.368933	129576583	11	3421	TRUE	28.1926624
rs7000423	T	C	T	C	-0.1318	0.128588	0.325999975	0.678943	FALSE	FALSE	FALSE	AS	ebi-a-GCST004431	0.0253	0.111278	1.82E-07	0.247862	111053649	8	3421	TRUE	26.30058531
rs4940620	G	A	G	A	0.2494	0.103926	0.063620001	0.0590383	FALSE	FALSE	FALSE	AS	ebi-a-GCST004431	0.054	0.220615	3.54E-06	0.637588	61971111	18	3421	TRUE	25.52691174
rs72793342	A	G	A	G	-0.1487	-0.107506	0.207800001	0.199763	FALSE	FALSE	FALSE	AS	ebi-a-GCST004431	0.0308	0.129987	1.48E-06	0.408206	30548352	16	3421	TRUE	25.07290479
rs818452	T	C	T	C	0.2381	-0.24003	0.061629999	0.0730667	FALSE	FALSE	FALSE	AS	ebi-a-GCST004431	0.0505	0.199934	2.36E-06	0.229927	152915796	6	3421	TRUE	22.56686741
rs74472919	T	C	T	C	0.3313	0.0150114	0.018890001	0.0266402	FALSE	FALSE	FALSE	AS	ebi-a-GCST004431	0.0605	0.323143	3.97E-08	0.962948	82200650	13	3421	TRUE	23.96664619
rs147509526	T	C	T	C	-0.358	-0.81137	0.01292	0.0133738	FALSE	FALSE	FALSE	AS	ebi-a-GCST004431	0.0717	0.450357	6.93E-07	0.0716059	15776330	19	3421	TRUE	21.21326344
rs13412535	A	G	A	G	0.3352	-0.0818379	0.225600004	0.231976	FALSE	FALSE	FALSE	AS	ebi-a-GCST004432	0.0214	0.123204	2.46E-55	0.506533	224874874	2	8293	TRUE	338.7998296
rs4965869	T	C	T	C	0.184	0.032147	0.276300013	0.270387	FALSE	FALSE	FALSE	AS	ebi-a-GCST004432	0.0181	0.117541	5.66E-24	0.784472	101990320	15	8293	TRUE	113.7974057
rs35859699	A	G	A	G	-0.3952	0.645389	0.02286	0.02276	FALSE	FALSE	FALSE	AS	ebi-a-GCST004432	0.0842	0.345424	2.07E-06	0.0617065	112184751	4	8293	TRUE	58.25654026
rs55680718	T	C	T	C	-0.1383	-0.0935493	0.137199998	0.125448	FALSE	FALSE	FALSE	AS	ebi-a-GCST004432	0.0246	0.156525	1.86E-08	0.550065	225166877	2	8293	TRUE	37.71521698
rs9941733	G	A	G	A	-0.1161	-0.067458	0.174999997	0.168987	FALSE	FALSE	FALSE	AS	ebi-a-GCST004432	0.0228	0.13926	3.31E-07	0.628099	374061	20	8293	TRUE	32.39567003
rs2324229	C	T	C	T	-0.0894	0.123608	0.393599987	0.37355	FALSE	FALSE	FALSE	AS	ebi-a-GCST004432	0.0161	0.107735	3.48E-08	0.251244	83918131	6	8293	TRUE	31.753114
rs72777070	G	T	G	T	0.1069	0.0208742	0.1998	0.18723	FALSE	FALSE	FALSE	AS	ebi-a-GCST004432	0.02	0.139975	8.98E-08	0.881453	9798877	2	8293	TRUE	30.40718454
rs11766649	G	A	G	A	-0.0908	-0.0605525	0.261400014	0.258576	FALSE	FALSE	FALSE	AS	ebi-a-GCST004432	0.0196	0.118615	3.53E-06	0.609703	144839247	7	8293	TRUE	26.47941151
rs12289510	G	A	G	A	0.078	0.0443227	0.467199981	0.515407	FALSE	FALSE	FALSE	AS	ebi-a-GCST004432	0.0158	0.104516	7.69E-07	0.67151	124947051	11	8293	TRUE	25.18898101
rs9936075	G	A	G	A	0.0782	0.0483867	0.35589999	0.337148	FALSE	FALSE	FALSE	AS	ebi-a-GCST004432	0.0164	0.109867	1.76E-06	0.65964	7321909	16	8293	TRUE	23.31046951
rs116445074	T	G	T	G	0.2931	-0.0723294	0.015900001	0.0145748	FALSE	FALSE	FALSE	AS	ebi-a-GCST004432	0.0587	0.435109	3.11E-07	0.867974	51534600	5	8293	TRUE	22.34982204
rs11916118	G	A	G	A	-0.0889	0.151948	0.135199994	0.114345	FALSE	FALSE	FALSE	AS	ebi-a-GCST004432	0.0194	0.163093	4.93E-06	0.35151	116912189	3	8293	TRUE	35.35098162
rs73162807	A	C	A	C	-0.2391	-0.341212	0.01292	0.0203589	FALSE	FALSE	FALSE	AS	ebi-a-GCST004432	0.0499	0.370685	1.74E-06	0.357316	146474790	3	8293	TRUE	22.10722599
rs113877493	T	C	T	C	-0.6124	0.280776	0.122299999	0.0795325	FALSE	FALSE	FALSE	AS	ebi-a-GCST004433	0.0218	0.192653	1.62E-173	0.145001	34812273	17	8243	TRUE	721.6187968
rs113010081	C	T	C	T	0.5954	-0.115079	0.1083	0.112718	FALSE	FALSE	FALSE	AS	ebi-a-GCST004433	0.0236	0.165563	3.85E-140	0.487007	46457412	3	8243	TRUE	605.7278596
rs117453826	G	A	G	A	0.5774	0.189656	0.015900001	0.0157891	FALSE	FALSE	FALSE	AS	ebi-a-GCST004433	0.0593	0.415699	5.07E-22	0.648222	35132809	17	8243	TRUE	86.88699135
rs116237296	A	G	A	G	0.5437	0.262775	0.015900001	0.010532	FALSE	FALSE	FALSE	AS	ebi-a-GCST004433	0.1115	0.505748	7.23E-07	0.603359	87045516	1	8243	TRUE	76.94869879
rs17641689	G	A	G	A	0.2448	-0.0544685	0.083499998	0.0855221	FALSE	FALSE	FALSE	AS	ebi-a-GCST004433	0.0293	0.188868	1.28E-16	0.773045	35024819	17	8243	TRUE	76.28751562
rs76776296	G	A	G	A	-0.2997	-0.314556	0.03678	0.0386766	FALSE	FALSE	FALSE	AS	ebi-a-GCST004433	0.0598	0.269452	5.55E-07	0.243053	115128487	7	8243	TRUE	52.7829135
rs72791296	T	C	T	C	0.2369	-0.0398772	0.058649998	0.0429417	FALSE	FALSE	FALSE	AS	ebi-a-GCST004433	0.0466	0.260421	3.78E-07	0.878299	120950050	5	8243	TRUE	51.38766029
rs76582507	A	G	A	G	0.3175	-0.268003	0.026839999	0.0149051	FALSE	FALSE	FALSE	AS	ebi-a-GCST004433	0.0677	0.429332	3.26E-06	0.532474	37510072	9	8243	TRUE	43.6271836
rs2079664	G	A	G	A	-0.0995	-0.00540558	0.276300013	0.291365	FALSE	FALSE	FALSE	AS	ebi-a-GCST004433	0.0176	0.115526	1.51E-08	0.96268	33007955	17	8243	TRUE	32.75808049
rs141102180	T	G	T	G	0.3225	0.650749	0.017890001	0.0162618	FALSE	FALSE	FALSE	AS	ebi-a-GCST004433	0.0393	0.409529	1.08E-16	0.112056	34436204	17	8243	TRUE	30.22943235
rs17138331	G	A	G	A	0.1391	0.172219	0.09443	0.11889	FALSE	FALSE	FALSE	AS	ebi-a-GCST004433	0.0295	0.160739	2.26E-06	0.283981	7866368	7	8243	TRUE	27.36123603
rs76583883	T	G	T	G	-0.2317	0.271438	0.031810001	0.0403864	FALSE	FALSE	FALSE	AS	ebi-a-GCST004433	0.0511	0.262028	4.99E-06	0.300243	47356359	21	8243	TRUE	27.34165164
rs34437725	C	T	C	T	0.2633	0.465062	0.02386	0.029397	FALSE	FALSE	FALSE	AS	ebi-a-GCST004433	0.0483	0.305984	7.67E-08	0.128539	33826785	17	8243	TRUE	26.69924212
rs72799710	T	C	T	C	-0.1014	-9.74E-05	0.165999994	0.183569	FALSE	FALSE	FALSE	AS	ebi-a-GCST004433	0.0218	0.134904	3.21E-06	0.999424	123161665	5	8243	TRUE	23.52871037
rs281749	C	T	C	T	-0.0799	0.0962733	0.291299999	0.683566	FALSE	FALSE	FALSE	AS	ebi-a-GCST004433	0.0171	0.111669	3.17E-06	0.388615	108638645	8	8243	TRUE	21.77973777
rs11130043	A	G	A	G	-0.0731	-0.00279695	0.414499998	0.425856	FALSE	FALSE	FALSE	AS	ebi-a-GCST004433	0.0157	0.105672	3.22E-06	0.978884	45111239	3	8243	TRUE	21.43008932
rs74810984	C	T	C	T	-0.2206	-0.230405	0.02187	0.0171627	FALSE	FALSE	FALSE	AS	ebi-a-GCST004433	0.0474	0.399024	1.96E-06	0.563655	129674466	10	8243	TRUE	23.19378332
rs184154340	A	G	A	G	0.331	-0.206973	0.040759999	0.0431109	FALSE	FALSE	FALSE	AS	ebi-a-GCST004434	0.0693	0.254698	1.86E-06	0.416435	80502036	11	3522	TRUE	30.417736
rs34771762	G	A	G	A	-0.249	-0.176211	0.073559999	0.0678178	FALSE	FALSE	FALSE	AS	ebi-a-GCST004434	0.0523	0.206864	2.13E-06	0.394312	201412655	2	3522	TRUE	29.999638
rs6900267	A	C	A	C	-0.2429	0.0542754	0.074599981	0.9563168	FALSE	FALSE	FALSE	AS	ebi-a-GCST004434	0.0519	0.259559	2.89E-06	0.834365	380341	6	3522	TRUE	28.91000953
rs60198979	A	G	A	G	-0.2146	-0.310222	0.086479999	0.0785272	FALSE	FALSE	FALSE	AS	ebi-a-GCST004434	0.0458	0.194261	2.61E-06	0.11028	43646704	22	3522	TRUE	25.80105908
rs7232268	G	A	G	A	-0.2821	-0.392569	0.047699988	0.9647245	FALSE	FALSE	FALSE	AS	ebi-a-GCST004434	0.0599	0.281908	2.55E-06	0.163758	67768914	18	3522	TRUE	25.63434186
rs12690897	A	G	A	G	0.1248	0.192638	0.281300008	0.258885	FALSE	FALSE	FALSE	AS	ebi-a-GCST004434	0.0262	0.119208	2.11E-06	0.106097	85346177	7	3522	TRUE	22.30811555
rs57786342	A	G	A	G	0.1314	-0.0539099	0.215700001	0.201764	FALSE	FALSE	FALSE	AS	ebi-a-GCST004434	0.0285	0.130061	4.05E-06	0.678511	69260028	14	3522	TRUE	20.68427433
rs10835056	G	T	G	T	-0.1194	-0.157827	0.244499981	0.742808	FALSE	FALSE	FALSE	AS	ebi-a-GCST004434	0.0254	0.119791	2.60E-06	0.187665	26697017	11	3522	TRUE	21.63751631
rs117831247	T	C	T	C	-0.8334	-0.0519232	0.018890001	0.01145	FALSE	FALSE	FALSE	AS	ebi-a-GCST004435	0.1754	0.490542	2.16E-06	0.915703	68501839	10	3685	TRUE	97.32302045
rs111607343	A	G	A	G	-0.521	0.280245	0.037769999	0.0296943	FALSE	FALSE	FALSE	AS	ebi-a-GCST004435	0.1119	0.307695	2.83E-06	0.362407	897855	19	3685	TRUE	74.12887431
rs62562991	A	G	A	G	0.6236	-0.737333	0.019880001	0.0190425	FALSE	FALSE	FALSE	AS	ebi-a-GCST004435	0.126	0.378289	8.40E-07	0.0512803	98736059	9	3685	TRUE	56.67237418
rs112861654	G	A	G	A	0.2765	-0.0889066	0.086479999	0.085899	FALSE	FALSE	FALSE	AS	ebi-a-GCST004435	0.0529	0.18608	1.81E-07	0.632802	43599172	21	3685	TRUE	45.03330147
rs11177248	A	G	A	G	0.3073	0.26457	0.06064	0.0641779	FALSE	FALSE	FALSE	AS	ebi-a-GCST004435	0.067	0.211487	4.45E-06	0.210935	68875886	12	3685	TRUE	40.05398251
rs55876513	G	T	G	T	-0.166	-0.0145868	0.247500002	0.243045	FALSE	FALSE	FALSE	AS	ebi-a-GCST004435	0.0255	0.120748	8.23E-11	0.903847	76883698	4	3685	TRUE	38.19533735
rs41272086	A	G	A	G	-0.2226	-0.0464417	0.085490003	0.10582	FALSE	FALSE	FALSE	AS	ebi-a-GCST004435	0.0415	0.168084	7.43E-08	0.782317	161008646	6	3685	TRUE	28.75833903
rs1796086	C	T	C	T	0.2096	0.113025	0.09443	0.0854187	FALSE	FALSE	FALSE	AS	ebi-a-GCST004435	0.0403	0.185678	2.23E-07	0.542714	70648715	7	3685	TRUE	27.88185696
rs816960	T	C	T	C	-0.1224	-0.0713832	0.25940001	0.217091	FALSE	FALSE	FALSE	AS	ebi-a-GCST004435	0.0244	0.128392	5.01E-07	0.578226	108522521	13	3685	TRUE	21.32334879
rs5752128	C	T	C	T	0.1685	0.0808076	0.095430002	0.0926032	FALSE	FALSE	FALSE	AS	ebi-a-GCST004435	0.0369	0.178736	4.34E-06	0.651193	25718623	22	3685	TRUE	21.14231493
rs112337562	G	T	G	T	0.37	-0.733947	0.016899999	0.00960936	FALSE	FALSE	FALSE	AS	ebi-a-GCST004435	0.0796	0.529516	2.98E-06	0.165725	93131570	14	3685	TRUE	21.83060259
rs6679677	A	C	A	C	0.162	-0.0430401	0.091449998	0.101624	FALSE	FALSE	FALSE	AS	ebi-a-GCST004435	0.0329	0.170193	8.86E-07	0.800354	114303808	1	3685	TRUE	26.13215579
rs139010077	T	C	T	C	0.4322	0.257243	0.01093	0.0129581	FALSE	FALSE	FALSE	AS	ebi-a-GCST004435	0.095	0.458838	3.55E-06	0.575044	170336148	3	3685	TRUE	34.93502601
rs77086208	T	C	T	C	0.3226	-0.198769	0.018890001	0.0168643	FALSE	FALSE	FALSE	AS	ebi-a-GCST004435	0.0698	0.403873	3.83E-06	0.622609	70619491	14	3685	TRUE	24.26227023
rs145778765	T	C	T	C	-0.7993	0.631793	0.0328	0.0197947	FALSE	FALSE	FALSE	AS	ebi-a-GCST004436	0.1689	0.371652	2.20E-06	0.0891384	3182002	20	840	TRUE	35.40422088
rs116274860	G	T	G	T	-0.819	0.194285	0.015900001	0.0158789	FALSE	FALSE	FALSE	AS	ebi-a-GCST004436	0.1741	0.416537	2.74E-06	0.640908	148392817	3	840	TRUE	21.96766067
rs56367447	T	C	T	C	-0.4967	-0.262758	0.033799998	0.0365941	FALSE	FALSE	FALSE	AS	ebi-a-GCST004436	0.0883	0.279901	1.72E-08	0.347856	3871527	8	840	TRUE	23.72464899
rs12962919	T	C	T	C	0.3052	-0.415862	0.093440004	0.0999511	FALSE	FALSE	FALSE	AS	ebi-a-GCST004436	0.0662	0.174567	4.65E-06	0.0172073	75778756	18	840	TRUE	23.43632899
rs78296352	T	G	T	G	0.527	-0.171591	0.028829999	0.038773	FALSE	FALSE	FALSE	AS	ebi-a-GCST004436	0.1112	0.269004	1.05E-06	0.523556	22821844	1	840	TRUE	33.23861129
rs62294910	A	G	A	G	0.3431	0.2823	0.052680001	0.0554117	FALSE	FALSE	FALSE	AS	ebi-a-GCST004436	0.0691	0.227002	6.82E-07	0.213646	182198339	3	840	TRUE	29.96301583
rs9387100	C	T	C	T	0.1352	0.0297286	0.327000022	0.6631	FALSE	FALSE	FALSE	AS	ebi-a-GCST004436	0.0292	0.109741	4.07E-06	0.786469	113102954	6	840	TRUE	26.79670502
rs117867915	C	T	C	T	-0.5272	0.0310265	0.01392	0.00790029	FALSE	FALSE	FALSE	AS	ebi-a-GCST004436	0.1098	0.587583	1.61E-06	0.957888	42210043	18	840	TRUE	26.44321509
rs10892381	T	C	T	C	0.2412	0.0860074	0.300199986	0.708936	FALSE	FALSE	FALSE	AS	ebi-a-GCST004437	0.0476	0.116833	3.56E-07	0.461636	119400817	11	843	TRUE	21.07234808
rs62492260	T	G	T	G	-0.2788	0.147669	0.149100006	0.125569	FALSE	FALSE	FALSE	AS	ebi-a-GCST004437	0.058	0.164091	1.54E-06	0.368159	10476528	8	843	TRUE	21.92072131
rs73669117	G	A	G	A	0.6238	0.972784	0.01491	0.0137181	FALSE	FALSE	FALSE	AS	ebi-a-GCST004437	0.131	0.44079	2.56E-06	0.0273204	27835190	8	843	TRUE	29.72440851
rs12075	A	G	A	G	0.2185	0.0415789	0.397599995	0.579642	FALSE	FALSE	FALSE	AS	ebi-a-GCST004438	0.0155	0.105022	1.44E-44	0.692175	159175354	1	8293	TRUE	194.0522746
rs146522229	T	C	T	C	-0.5976	0.395848	0.02386	0.0118394	FALSE	FALSE	FALSE	AS	ebi-a-GCST004438	0.1177	0.484553	3.56E-07	0.413967	47798480	19	8293	TRUE	140.2574945
rs2228467	C	T	C	T	0.2637	0.239408	0.069580004	0.0613589	FALSE	FALSE	FALSE	AS	ebi-a-GCST004438	0.0291	0.21583	9.19E-20	0.267326	42906116	3	8293	TRUE	75.32663272
rs12493471	C	T	C	T	-0.1163	0.0565327	0.333000004	0.653297	FALSE	FALSE	FALSE	AS	ebi-a-GCST004438	0.0162	0.111126	6.81E-13	0.610945	45951678	3	8293	TRUE	50.11684236
rs7517040	G	A	G	A	0.0987	0.0134151	0.282299995	0.737575	FALSE	FALSE	FALSE	AS	ebi-a-GCST004438	0.0191	0.119918	2.44E-07	0.910927	158859133	1	8293	TRUE	32.85812599
rs56212190	T	C	T	C	0.181	0.146075	0.054669999	0.0429663	FALSE	FALSE	FALSE	AS	ebi-a-GCST004438	0.0373	0.257357	9.85E-07	0.570308	42168539	1	8293	TRUE	28.17083317
rs9317045	C	A	C	A	-0.1134	-0.166749	0.1461	0.159968	FALSE	FALSE	FALSE	AS	ebi-a-GCST004438	0.0236	0.142597	1.52E-06	0.242256	59630038	13	8293	TRUE	26.68799568
rs12073356	A	G	A	G	-0.1426	-0.0812447	0.085490003	0.0623416	FALSE	FALSE	FALSE	AS	ebi-a-GCST004438	0.0311	0.215938	4.17E-06	0.706738	208007848	1	8293	TRUE	26.44617311
rs10744620	C	T	C	T	-0.0788	0.0361278	0.360800028	0.61285	FALSE	FALSE	FALSE	AS	ebi-a-GCST004438	0.0161	0.108784	9.91E-07	0.739808	3739094	12	8293	TRUE	23.81432609
rs2712431	A	C	A	C	-0.0787	0.155964	0.285300016	0.684824	FALSE	FALSE	FALSE	AS	ebi-a-GCST004438	0.0172	0.111328	4.75E-06	0.161232	128316890	3	8293	TRUE	20.99472973
rs112313229	A	G	A	G	-0.1646	-0.0493466	0.047710001	0.0429642	FALSE	FALSE	FALSE	AS	ebi-a-GCST004438	0.0313	0.256176	1.43E-07	0.84725	46364860	3	8293	TRUE	20.46188918
rs7197349	G	A	G	A	-0.0968	0.135008	0.137199998	0.123188	FALSE	FALSE	FALSE	AS	ebi-a-GCST004438	0.0206	0.158616	2.62E-06	0.394679	78687219	16	8293	TRUE	23.43386438
rs111995966	G	T	G	T	-0.1452	0.675636	0.025839999	0.0163567	FALSE	FALSE	FALSE	AS	ebi-a-GCST004438	0.031	0.411261	2.53E-06	0.100416	109174969	2	8293	TRUE	28.80955857
rs4349809	G	T	G	T	-0.3777	-0.0507733	0.451299995	0.478043	FALSE	FALSE	FALSE	AS	ebi-a-GCST004439	0.0159	0.104315	2.56E-124	0.62645	43924830	6	8270	TRUE	628.559424
rs79121401	C	T	C	T	-0.5548	-0.102169	0.018890001	0.0149948	FALSE	FALSE	FALSE	AS	ebi-a-GCST004439	0.1206	0.427317	4.24E-06	0.811033	78697129	11	8270	TRUE	95.41935
rs13209117	A	G	A	G	0.1002	-0.0375851	0.284299999	0.278332	FALSE	FALSE	FALSE	AS	ebi-a-GCST004439	0.0186	0.119057	5.57E-08	0.752238	44151765	6	8270	TRUE	33.91968753
rs782107	A	G	A	G	0.075	-0.0314004	0.445299983	0.548126	FALSE	FALSE	FALSE	AS	ebi-a-GCST004439	0.0156	0.104686	1.60E-06	0.764217	58833530	12	8270	TRUE	23.03946353
rs282258	C	T	C	T	-0.073	-0.111044	0.425400019	0.570226	FALSE	FALSE	FALSE	AS	ebi-a-GCST004439	0.0156	0.10557	3.21E-06	0.292868	224914800	2	8270	TRUE	21.59594389
rs41282644	A	G	A	G	0.1473	0.137549	0.063620001	0.0395195	FALSE	FALSE	FALSE	AS	ebi-a-GCST004439	0.0304	0.272162	1.05E-06	0.613281	43753722	6	8270	TRUE	21.42919795
rs71361173	G	T	G	T	-0.111	0.298183	0.113300003	0.139077	FALSE	FALSE	FALSE	AS	ebi-a-GCST004439	0.0239	0.149805	3.06E-06	0.0465387	73712405	18	8270	TRUE	20.51915762
rs17229494	G	A	G	A	0.1172	-0.113627	0.086479999	0.0836544	FALSE	FALSE	FALSE	AS	ebi-a-GCST004439	0.0257	0.186932	4.93E-06	0.543288	38928100	21	8270	TRUE	22.98303526
rs143799975	G	A	G	A	0.7984	-1.01454	0.01292	0.0118612	FALSE	FALSE	FALSE	AS	ebi-a-GCST004440	0.1637	0.473348	1.00E-06	0.0320873	76807015	4	3685	TRUE	60.87047948
rs113831257	A	G	A	G	0.3592	0.258931	0.041749999	0.0371968	FALSE	FALSE	FALSE	AS	ebi-a-GCST004440	0.0644	0.276885	2.53E-08	0.349708	76159521	4	3685	TRUE	38.41904137
rs9450351	C	T	C	T	0.2768	0.0503871	0.061629999	0.064676	FALSE	FALSE	FALSE	AS	ebi-a-GCST004440	0.0489	0.214383	1.48E-08	0.814183	86624320	6	3685	TRUE	32.93032433
rs10809307	C	T	C	T	-0.1305	0.0341877	0.304199994	0.690873	FALSE	FALSE	FALSE	AS	ebi-a-GCST004440	0.0282	0.11334	3.64E-06	0.762928	11045908	9	3685	TRUE	26.74475833
rs8112909	A	G	A	G	-0.1426	0.0301914	0.191799998	0.798679	FALSE	FALSE	FALSE	AS	ebi-a-GCST004440	0.0299	0.129501	1.94E-06	0.815656	46413408	19	3685	TRUE	23.36602293
rs11626201	A	C	A	C	0.1162	0.069602	0.365800023	0.593475	FALSE	FALSE	FALSE	AS	ebi-a-GCST004440	0.0245	0.107235	1.93E-06	0.516298	36980700	14	3685	TRUE	23.21898756
rs75970138	A	G	A	G	-0.485	0.69008	0.01292	0.0080432	FALSE	FALSE	FALSE	AS	ebi-a-GCST004440	0.104	0.583363	1.53E-06	0.236835	122576276	9	3685	TRUE	22.23020787
rs7645625	G	T	G	T	0.1086	0.0879787	0.432399988	0.43071	FALSE	FALSE	FALSE	AS	ebi-a-GCST004440	0.0237	0.105742	4.41E-06	0.405403	146574037	3	3685	TRUE	21.44573587
rs34383175	T	C	T	C	-0.3153	-0.348021	0.026839999	0.0357611	FALSE	FALSE	FALSE	AS	ebi-a-GCST004440	0.0657	0.277529	1.51E-06	0.209842	145584694	8	3685	TRUE	20.22683123
rs79848609	C	A	C	A	-0.2603	-0.385348	0.031810001	0.0434286	FALSE	FALSE	FALSE	AS	ebi-a-GCST004440	0.0537	0.25748	8.75E-07	0.134494	87316165	15	3685	TRUE	25.43549814
rs78623212	T	C	T	C	0.8705	-0.562274	0.02386	0.0240358	FALSE	FALSE	FALSE	AS	ebi-a-GCST004441	0.1778	0.337997	6.71E-07	0.0962028	103307627	7	3636	TRUE	132.9663786
rs385076	C	T	C	T	0.2432	0.072452	0.352900028	0.645598	FALSE	FALSE	FALSE	AS	ebi-a-GCST004441	0.0248	0.109007	1.66E-22	0.506273	32489851	2	3636	TRUE	100.8923648
rs71478720	T	C	T	C	-0.2669	-0.179977	0.217700005	0.257242	FALSE	FALSE	FALSE	AS	ebi-a-GCST004441	0.0276	0.119258	3.71E-22	0.131263	112009605	11	3636	TRUE	90.3673229
rs116383510	C	A	C	A	0.5426	0.0998251	0.019880001	0.012269	FALSE	FALSE	FALSE	AS	ebi-a-GCST004441	0.1056	0.471661	3.00E-07	0.832383	2545650	5	3636	TRUE	42.17758402
rs117266781	T	C	T	C	0.6841	-0.128265	0.01093	0.012142	FALSE	FALSE	FALSE	AS	ebi-a-GCST004441	0.1468	0.470686	3.15E-06	0.785232	41301020	7	3636	TRUE	37.14651541
rs17229943	C	A	C	A	0.312	0.491622	0.049699999	0.0508833	FALSE	FALSE	FALSE	AS	ebi-a-GCST004441	0.0463	0.234379	1.62E-11	0.0359446	68682536	5	3636	TRUE	33.72508651
rs1852105	C	T	C	T	-0.3036	0.0397884	0.048699975	0.944586	FALSE	FALSE	FALSE	AS	ebi-a-GCST004441	0.0661	0.225941	4.32E-06	0.860215	63725595	7	3636	TRUE	31.30326882
rs78716465	A	G	A	G	0.3265	0.0554434	0.037769999	0.0361797	FALSE	FALSE	FALSE	AS	ebi-a-GCST004441	0.0682	0.278456	1.63E-06	0.842177	40643726	20	3636	TRUE	28.37823837
rs4482818	G	A	G	A	-0.1286	-0.0140694	0.358799994	0.369356	FALSE	FALSE	FALSE	AS	ebi-a-GCST004441	0.0244	0.107645	1.45E-07	0.896011	65928497	4	3636	TRUE	27.86507498
rs1979967	T	C	T	C	0.1402	0.00199932	0.25940001	0.229258	FALSE	FALSE	FALSE	AS	ebi-a-GCST004441	0.0286	0.124746	9.45E-07	0.987213	79659613	15	3636	TRUE	27.65393963
rs115267715	T	C	T	C	0.4508	-0.386586	0.017890001	0.00866225	FALSE	FALSE	FALSE	AS	ebi-a-GCST004441	0.08	0.559192	1.72E-08	0.489359	68535015	5	3636	TRUE	26.13760039
rs10414578	T	C	T	C	-0.1771	-0.0183211	0.121299997	0.111772	FALSE	FALSE	FALSE	AS	ebi-a-GCST004441	0.035	0.164872	4.16E-07	0.911519	55146070	19	3636	TRUE	24.46058937
rs2729385	A	G	A	G	0.1231	-0.207417	0.324999988	0.311032	FALSE	FALSE	FALSE	AS	ebi-a-GCST004441	0.0262	0.112246	3.79E-06	0.0646194	57262993	11	3636	TRUE	24.32289484
rs658805	A	G	A	G	0.1226	0.122604	0.31310001	0.329566	FALSE	FALSE	FALSE	AS	ebi-a-GCST004441	0.0244	0.11065	4.94E-07	0.267848	70909073	6	3636	TRUE	23.64772702
rs11700536	T	C	T	C	0.1156	0.145224	0.361799985	0.407326	FALSE	FALSE	FALSE	AS	ebi-a-GCST004441	0.025	0.105941	4.21E-06	0.170436	44558687	21	3636	TRUE	22.56546941
rs144841621	T	C	T	C	0.518	0.419081	0.01093	0.00381397	FALSE	FALSE	FALSE	AS	ebi-a-GCST004441	0.1141	0.842533	3.81E-06	0.618903	71681557	10	3636	TRUE	21.20549916
rs184080173	C	T	C	T	-0.2384	0.170661	0.062619999	0.065608	FALSE	FALSE	FALSE	AS	ebi-a-GCST004442	0.0471	0.210362	4.19E-07	0.41721	77725204	12	7760	TRUE	52.11088368
rs1530455	C	T	C	T	-0.108	0.147908	0.408500016	0.599244	FALSE	FALSE	FALSE	AS	ebi-a-GCST004442	0.0173	0.10808	4.87E-10	0.171154	122854899	3	7760	TRUE	43.97734499
rs117556572	T	C	T	C	-0.5102	-0.251437	0.01093	0.0175184	FALSE	FALSE	FALSE	AS	ebi-a-GCST004442	0.1099	0.391478	3.28E-06	0.520694	105088917	13	7760	TRUE	43.90955154
rs78296352	T	G	T	G	0.3027	-0.171591	0.028829999	0.038773	FALSE	FALSE	FALSE	AS	ebi-a-GCST004442	0.0646	0.269004	4.27E-06	0.523556	22821844	1	7760	TRUE	40.01092269
rs117029961	A	G	A	G	0.4585	-0.395213	0.01093	0.00914126	FALSE	FALSE	FALSE	AS	ebi-a-GCST004442	0.1015	0.554748	4.94E-06	0.476205	37436581	10	7760	TRUE	35.42289935
rs62191444	T	G	T	G	-0.1136	-0.100999	0.165999994	0.16457	FALSE	FALSE	FALSE	AS	ebi-a-GCST004442	0.0247	0.140058	4.22E-06	0.470835	373667	20	7760	TRUE	27.82051542
rs78612928	C	T	C	T	-0.1037	-0.0895842	0.196799994	0.188897	FALSE	FALSE	FALSE	AS	ebi-a-GCST004442	0.0222	0.132673	2.62E-06	0.499534	29813914	4	7760	TRUE	26.46458198
rs17106604	T	C	T	C	0.1129	0.165286	0.124300003	0.110991	FALSE	FALSE	FALSE	AS	ebi-a-GCST004442	0.0225	0.165377	6.37E-07	0.317575	78379156	14	7760	TRUE	21.58742953
rs17282552	C	T	C	T	0.2001	0.0665303	0.026839999	0.0325486	FALSE	FALSE	FALSE	AS	ebi-a-GCST004442	0.0405	0.291699	8.21E-07	0.819585	207973815	2	7760	TRUE	22.2611048
rs187475560	T	C	T	C	-0.2434	0.226758	0.01193	0.00876984	FALSE	FALSE	FALSE	AS	ebi-a-GCST004442	0.052	0.556701	3.29E-06	0.683769	161274563	4	7760	TRUE	20.85065799
rs9472168	G	A	G	A	-0.4244	-0.0805124	0.449299991	0.477766	FALSE	FALSE	FALSE	AS	ebi-a-GCST004443	0.0248	0.10711	1.08E-65	0.452244	43928985	6	3557	TRUE	347.8694267
rs139083458	T	C	T	C	0.9902	0.143227	0.015900001	0.0170901	FALSE	FALSE	FALSE	AS	ebi-a-GCST004443	0.2107	0.40679	2.81E-06	0.724771	26160518	5	3557	TRUE	112.5346986
rs6799107	C	T	C	T	0.1459	0.0590693	0.213699996	0.207826	FALSE	FALSE	FALSE	AS	ebi-a-GCST004443	0.0301	0.127689	1.25E-06	0.64365	127057018	3	3557	TRUE	25.61480031
rs27949	T	C	T	C	-0.1168	0.0301158	0.368799984	0.683088	FALSE	FALSE	FALSE	AS	ebi-a-GCST004443	0.0252	0.111929	3.43E-06	0.787883	58550823	5	3557	TRUE	22.72376988
rs7073807	C	T	C	T	-0.1682	0.175261	0.117299974	0.889885	FALSE	FALSE	FALSE	AS	ebi-a-GCST004443	0.0356	0.166585	2.37E-06	0.292764	69153428	10	3557	TRUE	20.95002155
rs12623722	A	G	A	G	-0.1185	0.0109856	0.282299995	0.293973	FALSE	FALSE	FALSE	AS	ebi-a-GCST004443	0.0258	0.114488	4.19E-06	0.923557	23178683	2	3557	TRUE	20.34409436
rs75995699	A	G	A	G	0.3319	-0.100202	0.02386	0.0239031	FALSE	FALSE	FALSE	AS	ebi-a-GCST004443	0.0698	0.341223	2.64E-06	0.769021	5140856	6	3557	TRUE	23.3358432
rs117795020	A	G	A	G	-0.3522	-0.148898	0.017890001	0.0184388	FALSE	FALSE	FALSE	AS	ebi-a-GCST004443	0.0716	0.381401	9.86E-07	0.696243	90084152	9	3557	TRUE	45.56381245
rs142167313	C	T	C	T	0.313	-0.426197	0.018890001	0.00884303	FALSE	FALSE	FALSE	AS	ebi-a-GCST004443	0.0617	0.543697	3.98E-07	0.433106	44172097	6	3557	TRUE	22.95650606
rs4349809	G	T	G	T	-0.2853	-0.0507733	0.451299995	0.478043	FALSE	FALSE	FALSE	AS	ebi-a-GCST004444	0.0165	0.104315	5.77E-67	0.62645	43924830	6	7681	TRUE	322.5584426
rs10493718	A	C	A	C	-0.11	-0.118376	0.291299999	0.22445	FALSE	FALSE	FALSE	AS	ebi-a-GCST004444	0.0222	0.124237	7.16E-07	0.340678	83062933	1	7681	TRUE	38.55654429
rs282258	C	T	C	T	-0.0992	-0.111044	0.425400019	0.570226	FALSE	FALSE	FALSE	AS	ebi-a-GCST004444	0.0162	0.10557	1.00E-09	0.292868	224914800	2	7681	TRUE	37.12064051
rs3025021	C	T	C	T	-0.0947	-0.115089	0.367799997	0.674961	FALSE	FALSE	FALSE	AS	ebi-a-GCST004444	0.0195	0.116835	1.46E-06	0.324595	43749163	6	7681	TRUE	32.15998834
rs7088799	G	T	G	T	0.0852	-0.110996	0.434399992	0.416768	FALSE	FALSE	FALSE	AS	ebi-a-GCST004444	0.0167	0.105317	3.23E-07	0.291915	65016174	10	7681	TRUE	27.48938256
rs10457128	A	G	A	G	-0.0865	-0.0363743	0.360800028	0.629692	FALSE	FALSE	FALSE	AS	ebi-a-GCST004444	0.0172	0.109093	5.24E-07	0.738813	106017976	6	7681	TRUE	26.59326134
rs41282660	G	A	G	A	0.1194	0.0226479	0.132200003	0.115939	FALSE	FALSE	FALSE	AS	ebi-a-GCST004444	0.0255	0.161926	3.72E-06	0.888767	44197006	6	7681	TRUE	25.20097602
rs465757	A	G	A	G	0.084	0.0827115	0.333000004	0.686863	FALSE	FALSE	FALSE	AS	ebi-a-GCST004444	0.0174	0.114157	1.17E-06	0.468734	15580283	20	7681	TRUE	24.14497218
rs2086656	T	C	T	C	-0.0789	0.00647967	0.305199981	0.704424	FALSE	FALSE	FALSE	AS	ebi-a-GCST004444	0.0171	0.113996	3.78E-06	0.954672	60498473	4	7681	TRUE	20.32736622
rs11206302	T	C	T	C	-0.1189	-0.0080855	0.07950002	0.9219859	FALSE	FALSE	FALSE	AS	ebi-a-GCST004444	0.0251	0.194384	2.20E-06	0.966821	54673943	1	7681	TRUE	25.92168135
rs141926526	C	A	C	A	0.6149	-0.106299	0.047710001	0.0391906	FALSE	FALSE	FALSE	AS	ebi-a-GCST004445	0.1308	0.268565	2.57E-06	0.692249	32848640	7	3526	TRUE	125.3825284
rs12075	A	G	A	G	0.12	0.0415789	0.397599995	0.579642	FALSE	FALSE	FALSE	AS	ebi-a-GCST004445	0.0236	0.105022	3.88E-07	0.692175	159175354	1	3526	TRUE	24.47743311
rs2673604	A	C	A	C	-0.1266	0.00126041	0.299199998	0.719153	FALSE	FALSE	FALSE	AS	ebi-a-GCST004445	0.0255	0.115621	7.02E-07	0.991302	133411607	8	3526	TRUE	23.84612762
rs11634944	C	T	C	T	0.1214	-0.146039	0.346899986	0.365451	FALSE	FALSE	FALSE	AS	ebi-a-GCST004445	0.0252	0.108526	1.29E-06	0.178413	25183093	15	3526	TRUE	23.69175448
rs76856708	C	T	C	T	-0.3289	0.130129	0.037769999	0.0358401	FALSE	FALSE	FALSE	AS	ebi-a-GCST004446	0.07	0.280695	2.61E-06	0.642936	80729043	16	8189	TRUE	64.88386629
rs13412535	A	G	A	G	-0.1164	-0.0818379	0.225600004	0.231976	FALSE	FALSE	FALSE	AS	ebi-a-GCST004446	0.0215	0.123204	7.34E-08	0.506533	224874874	2	8189	TRUE	38.94270204
rs73273528	T	C	T	C	0.2672	-0.184231	0.033799998	0.0332593	FALSE	FALSE	FALSE	AS	ebi-a-GCST004446	0.0553	0.291292	9.58E-07	0.527087	50431113	20	8189	TRUE	38.35671086
rs1333040	T	C	T	C	0.0738	-0.0432485	0.426400006	0.584927	FALSE	FALSE	FALSE	AS	ebi-a-GCST004446	0.0158	0.105164	3.17E-06	0.680889	22083404	9	8189	TRUE	21.87018452
rs12121840	T	C	T	C	0.2692	0.0306397	0.084490001	0.0602048	FALSE	FALSE	FALSE	AS	ebi-a-GCST004447	0.0571	0.219673	2.43E-06	0.889072	165541642	1	3638	TRUE	41.22577325
rs2809154	T	C	T	C	-0.1786	-0.0685117	0.162	0.184743	FALSE	FALSE	FALSE	AS	ebi-a-GCST004447	0.0388	0.133689	3.74E-06	0.608321	84727524	13	3638	TRUE	31.76533801
rs1054402	C	T	C	T	-0.1311	-0.175858	0.26639998	0.753764	FALSE	FALSE	FALSE	AS	ebi-a-GCST004447	0.027	0.121268	1.13E-06	0.147013	119163509	9	3638	TRUE	24.5912234
rs11627423	C	A	C	A	-0.1171	-0.0124367	0.389699996	0.406967	FALSE	FALSE	FALSE	AS	ebi-a-GCST004447	0.0247	0.106009	2.12E-06	0.906609	33200623	14	3638	TRUE	23.87170403
rs9623661	T	C	T	C	-0.1966	-0.0924416	0.09245	0.0871029	FALSE	FALSE	FALSE	AS	ebi-a-GCST004447	0.0426	0.185763	3.86E-06	0.618744	43093376	22	3638	TRUE	23.7369201
rs61335305	A	C	A	C	0.4453	-0.098997	0.01093	0.0179885	FALSE	FALSE	FALSE	AS	ebi-a-GCST004447	0.0908	0.391737	1.00E-06	0.80049	66453074	15	3638	TRUE	35.65569654
rs9898641	C	T	C	T	0.2032	-0.178516	0.359800011	0.308662	FALSE	FALSE	FALSE	AS	ebi-a-GCST004448	0.0454	0.112599	3.59E-06	0.112873	57571033	17	3309	TRUE	64.12525823
rs143319329	T	C	T	C	0.2801	-0.354824	0.02386	0.025163	FALSE	FALSE	FALSE	AS	ebi-a-GCST004448	0.0715	0.336059	2.00E-06	0.291042	128139459	7	3309	TRUE	22.13006238
rs1942793	T	G	T	G	0.0717	-0.0361018	0.47420001	0.429434	FALSE	FALSE	FALSE	AS	ebi-a-GCST004448	0.0187	0.104995	4.98E-06	0.730964	71104371	18	3309	TRUE	28.49961827
rs62015704	G	A	G	A	-0.1082	0.15492	0.121299997	0.123842	FALSE	FALSE	FALSE	AS	ebi-a-GCST004448	0.0283	0.157948	2.09E-06	0.326676	7467907	16	3309	TRUE	28.27380607
rs61335305	A	C	A	C	0.2966	-0.098997	0.01093	0.0179885	FALSE	FALSE	FALSE	AS	ebi-a-GCST004448	0.0724	0.391737	1.90E-06	0.80049	66453074	15	3309	TRUE	26.30203052
rs5745687	T	C	T	C	-0.3072	0.338478	0.05666	0.0655344	FALSE	FALSE	FALSE	AS	ebi-a-GCST004449	0.0406	0.210004	2.75E-14	0.107013	81359051	7	8292	TRUE	84.48416302
rs2003620	T	C	T	C	0.2279	0.0378096	0.06064	0.0547364	FALSE	FALSE	FALSE	AS	ebi-a-GCST004449	0.0489	0.227884	2.83E-06	0.868223	134479484	7	8292	TRUE	49.34485006
rs3748034	T	G	T	G	0.1495	0.15561	0.136199996	0.141178	FALSE	FALSE	FALSE	AS	ebi-a-GCST004449	0.0234	0.148332	1.81E-10	0.294147	3446091	4	8292	TRUE	43.82754927
rs1698249	C	A	C	A	0.1698	0.0750094	0.095430002	0.0870578	FALSE	FALSE	FALSE	AS	ebi-a-GCST004449	0.0372	0.186432	4.09E-06	0.687433	84356186	14	8292	TRUE	41.47192682
rs62481625	C	T	C	T	-0.1091	-0.0807525	0.262400001	0.242474	FALSE	FALSE	FALSE	AS	ebi-a-GCST004449	0.0225	0.122572	1.18E-06	0.510012	155987460	7	8292	TRUE	38.37288024
rs11060254	A	G	A	G	-0.08	-0.0299662	0.342900008	0.350952	FALSE	FALSE	FALSE	AS	ebi-a-GCST004449	0.0167	0.109107	1.58E-06	0.783586	129815569	12	8292	TRUE	23.9782681
rs150322232	G	A	G	A	-0.2104	0.417119	0.031810001	0.0214732	FALSE	FALSE	FALSE	AS	ebi-a-GCST004449	0.0463	0.360784	4.89E-06	0.247622	7930374	7	8292	TRUE	22.6665852
rs76963786	T	C	T	C	-0.2865	-0.164981	0.086479999	0.0921919	FALSE	FALSE	FALSE	AS	ebi-a-GCST004450	0.0557	0.1798	4.50E-07	0.358837	32039757	12	3634	TRUE	47.72304183
rs7232268	G	A	G	A	-0.2759	-0.392569	0.047699988	0.9647245	FALSE	FALSE	FALSE	AS	ebi-a-GCST004450	0.0587	0.281908	2.52E-06	0.163758	67768914	18	3634	TRUE	25.29211248
rs41294750	T	C	T	C	0.3514	-0.0593635	0.027829999	0.0285615	FALSE	FALSE	FALSE	AS	ebi-a-GCST004450	0.0748	0.310995	2.36E-06	0.848618	53550640	1	3634	TRUE	24.43128637
rs61867538	T	C	T	C	0.3566	-0.201782	0.026839999	0.0340847	FALSE	FALSE	FALSE	AS	ebi-a-GCST004450	0.0774	0.285859	3.93E-06	0.480263	1524506	11	3634	TRUE	24.2884543
rs7242404	A	G	A	G	-0.1228	-0.046975	0.298200011	0.284469	FALSE	FALSE	FALSE	AS	ebi-a-GCST004450	0.0264	0.117797	3.27E-06	0.690057	12741267	18	3634	TRUE	23.06977793
rs4880409	T	C	T	C	-0.3355	-0.648465	0.027800024	0.9735561	FALSE	FALSE	FALSE	AS	ebi-a-GCST004450	0.0723	0.321825	3.50E-06	0.0439088	134330220	10	3634	TRUE	22.23372018
rs4320361	T	G	T	G	-0.3245	-0.0548394	0.452300012	0.47771	FALSE	FALSE	FALSE	AS	ebi-a-GCST004451	0.0249	0.106102	6.87E-39	0.605257	43928511	6	3409	TRUE	187.5300399
rs17091524	C	T	C	T	-0.4924	0.220562	0.042739999	0.0291632	FALSE	FALSE	FALSE	AS	ebi-a-GCST004451	0.1013	0.310892	1.91E-06	0.478046	56948759	14	3409	TRUE	68.96129879
rs144701438	A	G	A	G	-0.4819	0.373602	0.03579	0.0266335	FALSE	FALSE	FALSE	AS	ebi-a-GCST004451	0.0989	0.327482	9.75E-07	0.253939	63960405	18	3409	TRUE	55.49662052
rs141425475	C	T	C	T	0.4781	-0.208186	0.028829999	0.0240085	FALSE	FALSE	FALSE	AS	ebi-a-GCST004451	0.1016	0.3405	2.53E-06	0.540926	17679165	5	3409	TRUE	44.17477298
rs117509142	C	T	C	T	0.327	0.167514	0.05666	0.0282443	FALSE	FALSE	FALSE	AS	ebi-a-GCST004451	0.0688	0.322887	1.99E-06	0.603899	87134083	8	3409	TRUE	39.39447419
rs78346957	A	G	A	G	0.4588	0.51951	0.02286	0.0179347	FALSE	FALSE	FALSE	AS	ebi-a-GCST004451	0.1007	0.391677	4.51E-06	0.184716	126903513	10	3409	TRUE	32.34337733
rs77981494	C	T	C	T	0.5178	-0.230481	0.015900001	0.0204449	FALSE	FALSE	FALSE	AS	ebi-a-GCST004451	0.1064	0.363267	1.07E-06	0.525775	17544866	16	3409	TRUE	28.82849337
rs28793375	T	C	T	C	0.1638	0.165485	0.166999996	0.127736	FALSE	FALSE	FALSE	AS	ebi-a-GCST004451	0.0361	0.156447	4.46E-06	0.290161	41415618	8	3409	TRUE	25.62391458
rs75904417	C	A	C	A	0.1698	0.282196	0.141200006	0.106938	FALSE	FALSE	FALSE	AS	ebi-a-GCST004451	0.0349	0.168629	1.16E-06	0.0942348	168653321	2	3409	TRUE	23.991186
rs7767396	G	A	G	A	-0.1515	-0.0429246	0.451299995	0.478909	FALSE	FALSE	FALSE	AS	ebi-a-GCST004452	0.0246	0.103976	7.69E-10	0.67973	43927050	6	3364	TRUE	38.65612099
rs72831687	A	G	A	G	-0.5239	-0.241463	0.016899999	0.00722352	FALSE	FALSE	FALSE	AS	ebi-a-GCST004452	0.1109	0.619298	1.69E-06	0.696612	16092360	6	3364	TRUE	30.9448207
rs73040130	C	T	C	T	-0.2638	0.129694	0.064609997	0.0602402	FALSE	FALSE	FALSE	AS	ebi-a-GCST004452	0.0529	0.218597	6.00E-07	0.552978	36746190	19	3364	TRUE	28.51925908
rs11680908	G	A	G	A	-0.2634	-0.161895	0.054669999	0.0632808	FALSE	FALSE	FALSE	AS	ebi-a-GCST004452	0.0554	0.213514	2.03E-06	0.448308	110076751	2	3364	TRUE	24.28384203
rs6737109	C	T	C	T	-0.116	-0.0533218	0.425399989	0.420234	FALSE	FALSE	FALSE	AS	ebi-a-GCST004452	0.0247	0.105212	2.40E-06	0.612293	23179531	2	3364	TRUE	22.26245808
rs79597994	T	C	T	C	-0.5831	0.322045	0.027829999	0.0225922	FALSE	FALSE	FALSE	AS	ebi-a-GCST004453	0.127	0.351994	4.32E-06	0.360235	151803047	1	8124	TRUE	152.2295815
rs116705532	G	T	G	T	0.4678	-0.486437	0.016899999	0.0156306	FALSE	FALSE	FALSE	AS	ebi-a-GCST004453	0.0978	0.420465	1.76E-06	0.247312	113705169	1	8124	TRUE	59.49320779
rs17713451	A	G	A	G	0.1274	-0.119078	0.165000007	0.136567	FALSE	FALSE	FALSE	AS	ebi-a-GCST004453	0.0253	0.151256	4.97E-07	0.431128	151162472	7	8124	TRUE	36.48790759
rs9941733	G	A	G	A	-0.114	-0.067458	0.174999997	0.168987	FALSE	FALSE	FALSE	AS	ebi-a-GCST004453	0.0229	0.13926	6.88E-07	0.628099	374061	20	8124	TRUE	30.59338075
rs9508291	C	T	C	T	0.1676	0.5408	0.064609997	0.0661348	FALSE	FALSE	FALSE	AS	ebi-a-GCST004453	0.0359	0.209573	3.03E-06	0.00986613	29710620	13	8124	TRUE	27.67008524
rs7613691	G	A	G	A	-0.1775	-0.15845	0.052680001	0.0628314	FALSE	FALSE	FALSE	AS	ebi-a-GCST004453	0.0384	0.213273	4.05E-06	0.457517	147653591	3	8124	TRUE	25.62123262
rs10512267	C	T	C	T	0.0824	-0.168464	0.330000013	0.330505	FALSE	FALSE	FALSE	AS	ebi-a-GCST004453	0.0161	0.111272	2.94E-07	0.130032	102190129	9	8124	TRUE	24.45918921
rs117146485	C	T	C	T	0.2924	-0.735655	0.01491	0.010011	FALSE	FALSE	FALSE	AS	ebi-a-GCST004453	0.0629	0.525685	2.71E-06	0.161686	138824257	9	8124	TRUE	20.45000401
rs73023729	A	G	A	G	-0.1796	-0.00892198	0.02286	0.0160503	FALSE	FALSE	FALSE	AS	ebi-a-GCST004453	0.0366	0.410278	9.03E-07	0.98265	159654030	6	8124	TRUE	21.72100762
rs12722497	A	C	A	C	0.6279	0.249646	0.144099995	0.084763	FALSE	FALSE	FALSE	AS	ebi-a-GCST004454	0.0485	0.187599	1.57E-38	0.183274	6095928	10	3677	TRUE	395.9029185
rs185231391	C	T	C	T	-0.8503	0.82177	0.01491	0.0116722	FALSE	FALSE	FALSE	AS	ebi-a-GCST004454	0.1809	0.477755	1.47E-06	0.0854203	59359679	3	3677	TRUE	79.74591997
rs117244812	A	G	A	G	-0.7064	-0.519464	0.01392	0.0108441	FALSE	FALSE	FALSE	AS	ebi-a-GCST004454	0.1488	0.499442	2.10E-06	0.298299	6443310	17	3677	TRUE	51.04233601
rs61705228	T	C	T	C	0.3303	0.108988	0.03678	0.0540994	FALSE	FALSE	FALSE	AS	ebi-a-GCST004454	0.0716	0.230467	3.99E-06	0.636285	101196302	4	3677	TRUE	28.62937562
rs115360066	G	A	G	A	-0.1867	-0.184767	0.110299997	0.100732	FALSE	FALSE	FALSE	AS	ebi-a-GCST004454	0.0379	0.179865	8.06E-07	0.304302	9823768	5	3677	TRUE	25.31491131
rs11241559	G	T	G	T	0.1264	-0.0426032	0.218699992	0.766549	FALSE	FALSE	FALSE	AS	ebi-a-GCST004454	0.0266	0.12256	2.00E-06	0.728132	119976700	5	3677	TRUE	20.17557018
rs4733117	C	A	C	A	-0.1369	-0.0807249	0.164000005	0.142161	FALSE	FALSE	FALSE	AS	ebi-a-GCST004454	0.0292	0.149729	2.63E-06	0.589789	32137610	8	3677	TRUE	20.98375008
rs62124990	T	G	T	G	-0.6961	-0.234254	0.015900001	0.0245708	FALSE	FALSE	FALSE	AS	ebi-a-GCST004455	0.1495	0.338426	3.22E-06	0.488821	19238636	2	3475	TRUE	53.47495755
rs13412535	A	G	A	G	0.1764	-0.0818379	0.225600004	0.231976	FALSE	FALSE	FALSE	AS	ebi-a-GCST004455	0.0332	0.123204	1.18E-07	0.506533	224874874	2	3475	TRUE	38.17544723
rs4634519	G	A	G	A	0.1261	0.00251947	0.312099993	0.28446	FALSE	FALSE	FALSE	AS	ebi-a-GCST004455	0.0269	0.115469	2.77E-06	0.982592	67192928	7	3475	TRUE	23.87588398
rs2807544	G	A	G	A	-0.1175	0.0613857	0.434400022	0.553515	FALSE	FALSE	FALSE	AS	ebi-a-GCST004455	0.0253	0.107063	3.41E-06	0.566399	15204245	1	3475	TRUE	23.72281151
rs80336398	C	T	C	T	-0.4001	-0.301248	0.02087	0.011747	FALSE	FALSE	FALSE	AS	ebi-a-GCST004455	0.0858	0.481169	2.82E-06	0.531266	64060934	3	3475	TRUE	22.87100805
rs7615304	G	A	G	A	0.1172	0.212159	0.34890002	0.640795	FALSE	FALSE	FALSE	AS	ebi-a-GCST004455	0.0242	0.108004	1.21E-06	0.0494883	156675703	3	3475	TRUE	21.81009094
rs12051139	C	T	C	T	0.1131	0.0929704	0.400599986	0.407918	FALSE	FALSE	FALSE	AS	ebi-a-GCST004455	0.0247	0.106956	4.76E-06	0.384715	86918674	16	3475	TRUE	21.46662557
rs170117	T	C	T	C	-0.1617	0.15646	0.120300002	0.128149	FALSE	FALSE	FALSE	AS	ebi-a-GCST004455	0.0349	0.155929	3.87E-06	0.315664	55390380	4	3475	TRUE	21.32703209
rs61335305	A	C	A	C	0.4514	-0.098997	0.01093	0.0179885	FALSE	FALSE	FALSE	AS	ebi-a-GCST004455	0.0918	0.391737	7.32E-07	0.80049	66453074	15	3475	TRUE	55.36818601
rs74148555	T	C	T	C	-0.3732	0.532245	0.052680001	0.0303595	FALSE	FALSE	FALSE	AS	ebi-a-GCST004456	0.0774	0.303538	2.64E-06	0.0795212	92079842	10	7701	TRUE	108.5349678
rs78296352	T	G	T	G	0.343	-0.171591	0.028829999	0.038773	FALSE	FALSE	FALSE	AS	ebi-a-GCST004456	0.0652	0.269004	1.38E-07	0.523556	22821844	1	7701	TRUE	51.05791473
rs112783231	A	G	A	G	-0.2408	-0.10673	0.028829999	0.0186348	FALSE	FALSE	FALSE	AS	ebi-a-GCST004456	0.0511	0.387036	1.96E-06	0.78273	68123274	8	7701	TRUE	25.08012062
rs2073438	A	G	A	G	0.0898	-0.00328923	0.271400005	0.295347	FALSE	FALSE	FALSE	AS	ebi-a-GCST004456	0.0188	0.114609	1.68E-06	0.977104	6900076	17	7701	TRUE	24.63220377
rs12420286	C	T	C	T	-0.2376	-0.131842	0.028829999	0.042862	FALSE	FALSE	FALSE	AS	ebi-a-GCST004456	0.0501	0.255807	2.08E-06	0.606277	103777894	11	7701	TRUE	24.41586857
rs10487554	A	G	A	G	-0.0895	0.178341	0.262400001	0.276218	FALSE	FALSE	FALSE	AS	ebi-a-GCST004456	0.0183	0.116385	1.09E-06	0.125442	149367686	7	7701	TRUE	23.94659881
rs1867282	T	C	T	C	0.0774	-0.187606	0.326000005	0.317503	FALSE	FALSE	FALSE	AS	ebi-a-GCST004456	0.0166	0.112255	3.15E-06	0.0946744	102172147	9	7701	TRUE	20.32209981
rs115729819	G	A	G	A	-0.2484	-0.0685169	0.02087	0.0145054	FALSE	FALSE	FALSE	AS	ebi-a-GCST004456	0.0515	0.435444	1.38E-06	0.874969	169704667	4	7701	TRUE	21.46376522
rs11843756	G	T	G	T	-0.184	-0.155892	0.028829999	0.0254361	FALSE	FALSE	FALSE	AS	ebi-a-GCST004456	0.0393	0.330788	3.09E-06	0.637446	49254892	13	7701	TRUE	34.62392641
rs12075	A	G	A	G	0.3751	0.0415789	0.397599995	0.579642	FALSE	FALSE	FALSE	AS	ebi-a-GCST004457	0.0237	0.105022	1.24E-55	0.692175	159175354	1	3505	TRUE	253.1627862
rs508977	G	T	G	T	0.3802	0.20668	0.233600006	0.237468	FALSE	FALSE	FALSE	AS	ebi-a-GCST004457	0.028	0.122112	7.56E-42	0.0905423	74762383	4	3505	TRUE	191.2070008
rs140734053	A	G	A	G	0.7257	1.11516	0.02485	0.0169511	FALSE	FALSE	FALSE	AS	ebi-a-GCST004457	0.1561	0.415869	3.58E-06	0.0073286	5401459	10	3505	TRUE	91.75101337
rs78653452	T	G	T	G	-0.7362	-0.793083	0.01193	0.0125587	FALSE	FALSE	FALSE	AS	ebi-a-GCST004457	0.1558	0.464023	1.21E-06	0.087424	9762055	20	3505	TRUE	45.33931172
rs188345231	T	C	T	C	0.623	0.16588	0.01193	0.0183703	FALSE	FALSE	FALSE	AS	ebi-a-GCST004457	0.1323	0.384442	4.34E-06	0.666116	41437350	8	3505	TRUE	32.34942699
rs118158560	A	G	A	G	0.2703	-0.424814	0.062619999	0.0581327	FALSE	FALSE	FALSE	AS	ebi-a-GCST004457	0.0594	0.221886	3.42E-06	0.0555491	38146610	7	3505	TRUE	30.30624349
rs62024303	G	A	G	A	0.3053	-0.210483	0.045729998	0.0434559	FALSE	FALSE	FALSE	AS	ebi-a-GCST004457	0.0666	0.25396	4.41E-06	0.407214	88871162	15	3505	TRUE	28.73052899
rs1113500	T	G	T	G	0.1174	0.0182253	0.369799972	0.634994	FALSE	FALSE	FALSE	AS	ebi-a-GCST004457	0.0244	0.108519	1.57E-06	0.866627	108595442	1	3505	TRUE	22.64907994
rs2422841	A	G	A	G	-0.1657	-0.217694	0.123300016	0.892292	FALSE	FALSE	FALSE	AS	ebi-a-GCST004457	0.0361	0.169443	4.66E-06	0.198877	3080352	20	3505	TRUE	20.91774704
rs185768063	G	A	G	A	-0.3998	-0.676439	0.01392	0.00808958	FALSE	FALSE	FALSE	AS	ebi-a-GCST004457	0.076	0.576151	1.46E-07	0.240368	16494983	6	3505	TRUE	35.43892195
rs115256310	G	A	G	A	0.6821	0.0817325	0.019880001	0.0155829	FALSE	FALSE	FALSE	AS	ebi-a-GCST004458	0.136	0.423515	6.73E-07	0.84697	71399691	5	7904	TRUE	145.9167719
rs74148555	T	C	T	C	-0.3715	0.532245	0.052680001	0.0303595	FALSE	FALSE	FALSE	AS	ebi-a-GCST004458	0.0755	0.303538	1.55E-06	0.0795212	92079842	10	7904	TRUE	110.3700163
rs77318030	C	T	C	T	0.2045	-0.301648	0.051690001	0.0509198	FALSE	FALSE	FALSE	AS	ebi-a-GCST004458	0.0428	0.238744	2.21E-06	0.206418	55055897	19	7904	TRUE	32.53079983
rs1817411	T	C	T	C	0.089	0.0248008	0.326999992	0.265867	FALSE	FALSE	FALSE	AS	ebi-a-GCST004458	0.0191	0.118621	3.10E-06	0.834389	98598328	8	7904	TRUE	27.64563694
rs11903143	G	A	G	A	-0.087	-0.105221	0.257499993	0.272895	FALSE	FALSE	FALSE	AS	ebi-a-GCST004458	0.0176	0.116362	6.35E-07	0.365861	29592460	2	7904	TRUE	22.93707353
rs2671444	A	G	A	G	-0.0784	-0.118274	0.364799976	0.633789	FALSE	FALSE	FALSE	AS	ebi-a-GCST004458	0.0166	0.108144	2.48E-06	0.274098	101552075	12	7904	TRUE	22.57373064
rs76287671	T	C	T	C	0.0938	-0.220472	0.190899998	0.189318	FALSE	FALSE	FALSE	AS	ebi-a-GCST004458	0.0189	0.133499	6.92E-07	0.0986401	44122296	19	7904	TRUE	21.53589018
rs147128865	T	C	T	C	0.27	-0.204171	0.01292	0.0133217	FALSE	FALSE	FALSE	AS	ebi-a-GCST004458	0.0587	0.450383	4.92E-06	0.650314	34972766	9	7904	TRUE	34.72033461
rs13412535	A	G	A	G	-0.1112	-0.0818379	0.225600004	0.231976	FALSE	FALSE	FALSE	AS	ebi-a-GCST004459	0.0225	0.123204	7.34E-07	0.506533	224874874	2	7565	TRUE	32.81848991
rs9907295	T	C	T	C	-0.1319	0.157393	0.096419998	0.0938503	FALSE	FALSE	FALSE	AS	ebi-a-GCST004459	0.0269	0.178949	7.95E-07	0.37911	34257313	17	7565	TRUE	22.99672354
rs75168112	C	T	C	T	0.1001	0.232857	0.177900001	0.123023	FALSE	FALSE	FALSE	AS	ebi-a-GCST004459	0.0214	0.162458	3.00E-06	0.151763	71086067	18	7565	TRUE	22.23143958
rs747334	G	A	G	A	-0.0751	0.0531763	0.478100002	0.513855	FALSE	FALSE	FALSE	AS	ebi-a-GCST004459	0.0164	0.104471	4.53E-06	0.61075	92744744	10	7565	TRUE	21.34686469
rs145577605	A	G	A	G	0.2081	-1.01166	0.01093	0.00566337	FALSE	FALSE	FALSE	AS	ebi-a-GCST004459	0.0428	0.690793	9.64E-07	0.143061	27610011	6	7565	TRUE	27.0879765
rs2228467	C	T	C	T	0.4163	0.239408	0.069580004	0.0613589	FALSE	FALSE	FALSE	AS	ebi-a-GCST004460	0.0292	0.21583	2.27E-46	0.267326	42906116	3	8153	TRUE	187.099829
rs12075	A	G	A	G	0.1671	0.0415789	0.397599995	0.579642	FALSE	FALSE	FALSE	AS	ebi-a-GCST004460	0.0156	0.105022	1.33E-26	0.692175	159175354	1	8153	TRUE	110.5028011
rs2024050	G	A	G	A	-0.1728	-0.314325	0.100399971	0.895632	FALSE	FALSE	FALSE	AS	ebi-a-GCST004460	0.0303	0.171046	1.10E-08	0.0661119	75460393	7	8153	TRUE	44.20386887
rs112347425	T	C	T	C	0.158	0.233266	0.1074	0.094999	FALSE	FALSE	FALSE	AS	ebi-a-GCST004460	0.0277	0.178644	8.65E-09	0.191636	46460888	3	8153	TRUE	39.20124925
rs80341932	G	A	G	A	-0.1016	-0.0116233	0.292199999	0.292894	FALSE	FALSE	FALSE	AS	ebi-a-GCST004460	0.0205	0.115124	6.69E-07	0.91958	56915928	18	8153	TRUE	34.95243183
rs75426604	A	C	A	C	-0.1366	-0.165389	0.131200001	0.131664	FALSE	FALSE	FALSE	AS	ebi-a-GCST004460	0.0291	0.153423	2.53E-06	0.281035	35857714	14	8153	TRUE	34.82148699
rs59808887	T	C	T	C	-0.1673	0.14869	0.077529997	0.0744218	FALSE	FALSE	FALSE	AS	ebi-a-GCST004460	0.0358	0.199118	2.91E-06	0.455217	31846520	5	8153	TRUE	32.76400569
rs5754733	A	C	A	C	-0.1042	-0.288781	0.211700022	0.767143	FALSE	FALSE	FALSE	AS	ebi-a-GCST004460	0.0214	0.125395	1.06E-06	0.0212808	34269594	22	8153	TRUE	29.64595527
rs9317045	C	A	C	A	-0.1182	-0.166749	0.1461	0.159968	FALSE	FALSE	FALSE	AS	ebi-a-GCST004460	0.0237	0.142597	5.82E-07	0.242256	59630038	13	8153	TRUE	28.51344208
rs2419841	C	T	C	T	0.1277	0.124273	0.1193	0.101928	FALSE	FALSE	FALSE	AS	ebi-a-GCST004460	0.0279	0.172354	4.98E-06	0.470889	115335983	10	8153	TRUE	28.0273406
rs79722574	T	C	T	C	-0.1113	-0.188316	0.159999996	0.158548	FALSE	FALSE	FALSE	AS	ebi-a-GCST004460	0.0228	0.144521	1.06E-06	0.192562	32619052	17	8153	TRUE	27.23196686
rs1476670	C	A	C	A	0.1007	-0.323293	0.206799984	0.793026	FALSE	FALSE	FALSE	AS	ebi-a-GCST004460	0.0217	0.129636	3.51E-06	0.0126363	44508195	1	8153	TRUE	27.20697449
rs2211994	C	T	C	T	-0.0885	-0.0105489	0.250500023	0.736298	FALSE	FALSE	FALSE	AS	ebi-a-GCST004460	0.0177	0.117983	6.08E-07	0.928756	18047593	21	8153	TRUE	24.04285123
rs5746492	G	A	G	A	-0.0954	0.130956	0.180899993	0.179069	FALSE	FALSE	FALSE	AS	ebi-a-GCST004460	0.0207	0.135648	3.96E-06	0.334338	18393933	22	8153	TRUE	22.04377904
rs2210755	C	T	C	T	0.1104	-0.567252	0.080519997	0.0694752	FALSE	FALSE	FALSE	AS	ebi-a-GCST004460	0.0242	0.209442	4.85E-06	0.00676101	80223823	9	8153	TRUE	24.73701644
