# Supplementary material for: Exploring causal correlations between inflammatory cytokines and ankylosing spondylitis: a bidirectional mendelian-randomization study
Source: Front Immunol. 2023 Nov 20;14:1285106. doi: 10.3389/fimmu.2023.1285106 (PMC10694192; doi:10.3389/fimmu.2023.1285106)
Supplement: Supplementary file 3 [file DataSheet_3.csv]

id.exposure	outcome	exposure	abbreviation.exposure	method	nsnp	b	se	pval	lo_ci	up_ci	or	or_lci95	or_uci95
ebi-a-GCST004420	AS	CTACK levels || id:ebi-a-GCST004420	CTACK	MR Egger	9	-0.027326773	0.638655618	0.967065485	-1.279091784	1.224438239	0.973043226	0.278289933	3.402254291
ebi-a-GCST004420	AS	CTACK levels || id:ebi-a-GCST004420	CTACK	Weighted median	9	0.424335554	0.307223227	0.167218643	-0.177821971	1.026493078	1.528574426	0.837091437	2.791259921
ebi-a-GCST004420	AS	CTACK levels || id:ebi-a-GCST004420	CTACK	Weighted mode	9	0.329854594	0.333803888	0.352011126	-0.324401026	0.984110215	1.390765888	0.722960258	2.675430266
ebi-a-GCST004420	AS	CTACK levels || id:ebi-a-GCST004420	CTACK	Inverse variance weighted	9	0.306557526	0.320361634	0.338612251	-0.321351277	0.93446633	1.358739628	0.725168471	2.545854448
ebi-a-GCST004421	AS	beta-nerve growth factor levels || id:ebi-a-GCST004421	¦ÂNGF	Inverse variance weighted	7	0.775426628	0.333585132	0.02009743	0.121599769	1.429253486	2.171518359	1.129302029	4.175580899
ebi-a-GCST004421	AS	beta-nerve growth factor levels || id:ebi-a-GCST004421	¦ÂNGF	MR Egger	7	2.813522522	1.680804486	0.155002803	-0.480854269	6.107899314	16.6685302	0.61825501	449.3936878
ebi-a-GCST004421	AS	beta-nerve growth factor levels || id:ebi-a-GCST004421	¦ÂNGF	Weighted median	7	0.839156196	0.439428176	0.056177653	-0.022123028	1.700435421	2.314413242	0.978119892	5.47633138
ebi-a-GCST004421	AS	beta-nerve growth factor levels || id:ebi-a-GCST004421	¦ÂNGF	Weighted mode	7	0.994537524	0.641526299	0.172055168	-0.262854022	2.25192907	2.703473761	0.768854125	9.506056012
ebi-a-GCST004422	AS	Vascular endothelial growth factor levels || id:ebi-a-GCST004422	VEGF	MR Egger	9	0.300979984	0.310573579	0.364774684	-0.307744231	0.909704199	1.351182296	0.73510331	2.483587778
ebi-a-GCST004422	AS	Vascular endothelial growth factor levels || id:ebi-a-GCST004422	VEGF	Weighted median	9	0.017027983	0.206837253	0.934387868	-0.388373034	0.422429	1.017173785	0.67815932	1.525662893
ebi-a-GCST004422	AS	Vascular endothelial growth factor levels || id:ebi-a-GCST004422	VEGF	Weighted mode	9	0.042671188	0.20156943	0.837638832	-0.352404895	0.43774727	1.043594692	0.702995425	1.549213326
ebi-a-GCST004422	AS	Vascular endothelial growth factor levels || id:ebi-a-GCST004422	VEGF	Inverse variance weighted	9	-0.081971756	0.187030663	0.661183487	-0.448551856	0.284608343	0.921297979	0.638552198	1.329241319
ebi-a-GCST004423	AS	Macrophage Migration Inhibitory Factor levels || id:ebi-a-GCST004423	MIF	MR Egger	6	0.392426955	0.557237646	0.520124092	-0.699758832	1.484612741	1.480569713	0.496705079	4.413256008
ebi-a-GCST004423	AS	Macrophage Migration Inhibitory Factor levels || id:ebi-a-GCST004423	MIF	Weighted median	6	0.18445076	0.448469575	0.680860378	-0.694549606	1.063451126	1.202557766	0.499299279	2.896349428
ebi-a-GCST004423	AS	Macrophage Migration Inhibitory Factor levels || id:ebi-a-GCST004423	MIF	Weighted mode	6	0.241171325	0.520053378	0.662319821	-0.778133295	1.260475946	1.272739069	0.459262519	3.527099797
ebi-a-GCST004423	AS	Macrophage Migration Inhibitory Factor levels || id:ebi-a-GCST004423	MIF	Inverse variance weighted	6	0.066612518	0.342877467	0.845960564	-0.605427317	0.738652354	1.068881226	0.545841129	2.093112837
ebi-a-GCST004424	AS	TRAIL levels || id:ebi-a-GCST004424	TRAIL	Inverse variance weighted	16	0.384713386	0.188399885	0.041151099	0.015449611	0.75397716	1.469193169	1.015569573	2.12543643
ebi-a-GCST004424	AS	TRAIL levels || id:ebi-a-GCST004424	TRAIL	MR Egger	16	0.516989002	0.23818771	0.047658572	0.05014109	0.983836914	1.676970685	1.05141943	2.67469917
ebi-a-GCST004424	AS	TRAIL levels || id:ebi-a-GCST004424	TRAIL	Weighted median	16	0.472009653	0.237228003	0.046625342	0.007042767	0.936976539	1.60321286	1.007067626	2.552253103
ebi-a-GCST004424	AS	TRAIL levels || id:ebi-a-GCST004424	TRAIL	Weighted mode	16	0.501072805	0.243050617	0.057018457	0.024693595	0.977452014	1.650490976	1.025001007	2.657675887
ebi-a-GCST004425	AS	Tumor necrosis factor beta levels || id:ebi-a-GCST004425	TGF¦Â	MR Egger	4	-0.013179019	0.320589358	0.970944017	-0.641534161	0.615176123	0.986907444	0.526484093	1.849982396
ebi-a-GCST004425	AS	Tumor necrosis factor beta levels || id:ebi-a-GCST004425	TGF¦Â	Weighted median	4	-0.132625435	0.203241472	0.514045753	-0.53097872	0.265727849	0.875793072	0.588029172	1.304380022
ebi-a-GCST004425	AS	Tumor necrosis factor beta levels || id:ebi-a-GCST004425	TGF¦Â	Weighted mode	4	-0.127862537	0.204089743	0.575418478	-0.527878433	0.27215336	0.879974335	0.58985506	1.312788315
ebi-a-GCST004425	AS	Tumor necrosis factor beta levels || id:ebi-a-GCST004425	TGF¦Â	Inverse variance weighted	4	-0.188903757	0.211619422	0.372040384	-0.603677825	0.225870311	0.827866179	0.54679691	1.253413101
ebi-a-GCST004426	AS	Tumor necrosis factor alpha levels || id:ebi-a-GCST004426	TGF¦Á	MR Egger	5	-0.498829348	0.492387714	0.385627979	-1.463909267	0.466250571	0.607241112	0.231330173	1.59400636
ebi-a-GCST004426	AS	Tumor necrosis factor alpha levels || id:ebi-a-GCST004426	TGF¦Á	Weighted median	5	-0.200045821	0.386015125	0.604295633	-0.956635466	0.556543825	0.818693239	0.384183312	1.744632314
ebi-a-GCST004426	AS	Tumor necrosis factor alpha levels || id:ebi-a-GCST004426	TGF¦Á	Weighted mode	5	-0.252598029	0.463280416	0.614567632	-1.160627645	0.655431586	0.776780062	0.313289485	1.925973562
ebi-a-GCST004426	AS	Tumor necrosis factor alpha levels || id:ebi-a-GCST004426	TGF¦Á	Inverse variance weighted	5	-0.056790851	0.314674023	0.856779537	-0.673551936	0.559970233	0.944791651	0.509894246	1.750620388
ebi-a-GCST004427	AS	Stromal-cell-derived factor 1 alpha levels || id:ebi-a-GCST004427	SDF-1¦Á	MR Egger	9	-2.616079255	3.359276422	0.461628927	-9.200261042	3.968102532	0.073088865	0.000101013	52.8840897
ebi-a-GCST004427	AS	Stromal-cell-derived factor 1 alpha levels || id:ebi-a-GCST004427	SDF-1¦Á	Weighted median	9	0.475601773	0.686159563	0.488224319	-0.869270971	1.820474516	1.608982148	0.419257089	6.174787793
ebi-a-GCST004427	AS	Stromal-cell-derived factor 1 alpha levels || id:ebi-a-GCST004427	SDF-1¦Á	Weighted mode	9	1.63607768	0.746122452	0.059662411	0.173677675	3.098477685	5.13498889	1.189672043	22.16418471
ebi-a-GCST004427	AS	Stromal-cell-derived factor 1 alpha levels || id:ebi-a-GCST004427	SDF-1¦Á	Inverse variance weighted (multiplicative random effects)	9	1.476326045	1.765357951	0.402999792	-1.983775539	4.93642763	4.376835809	0.137548934	139.2718293
ebi-a-GCST004428	AS	Stem cell growth factor beta levels || id:ebi-a-GCST004428	SCGF¦Â	MR Egger	14	-0.363067443	0.494610202	0.477018026	-1.33250344	0.606368553	0.695539522	0.263815986	1.833760091
ebi-a-GCST004428	AS	Stem cell growth factor beta levels || id:ebi-a-GCST004428	SCGF¦Â	Weighted median	14	-0.236722657	0.292180172	0.417828618	-0.809395795	0.335950481	0.78921014	0.445126933	1.399269732
ebi-a-GCST004428	AS	Stem cell growth factor beta levels || id:ebi-a-GCST004428	SCGF¦Â	Weighted mode	14	-0.252694671	0.327219383	0.45377835	-0.894044662	0.38865532	0.776704996	0.408998144	1.474996062
ebi-a-GCST004428	AS	Stem cell growth factor beta levels || id:ebi-a-GCST004428	SCGF¦Â	Inverse variance weighted (multiplicative random effects)	14	-0.182842591	0.264736445	0.489779902	-0.701726024	0.336040842	0.832899251	0.495728925	1.399396177
ebi-a-GCST004429	AS	Stem cell factor levels || id:ebi-a-GCST004429	SCF	Inverse variance weighted	9	-0.603017237	0.48820906	0.216770251	-1.559906995	0.353872521	0.547158237	0.210155616	1.424573571
ebi-a-GCST004429	AS	Stem cell factor levels || id:ebi-a-GCST004429	SCF	MR Egger	9	-0.889983523	1.120257016	0.453023536	-3.085687274	1.305720228	0.410662519	0.045698616	3.690346027
ebi-a-GCST004429	AS	Stem cell factor levels || id:ebi-a-GCST004429	SCF	Weighted median	9	-0.605906852	0.528297009	0.251420596	-1.641368989	0.429555285	0.545579442	0.193714667	1.536574035
ebi-a-GCST004429	AS	Stem cell factor levels || id:ebi-a-GCST004429	SCF	Weighted mode	9	-0.635454291	0.775019997	0.436007517	-2.154493485	0.883584904	0.529694798	0.115961912	2.41955806
ebi-a-GCST004430	AS	Interleukin-16 levels || id:ebi-a-GCST004430	IL-16	MR Egger	10	0.02254626	0.378071717	0.953909236	-0.718474305	0.763566824	1.022802348	0.487495458	2.145916694
ebi-a-GCST004430	AS	Interleukin-16 levels || id:ebi-a-GCST004430	IL-16	Weighted median	10	0.022773264	0.227604441	0.92029961	-0.423331441	0.468877968	1.023034554	0.654861549	1.598199955
ebi-a-GCST004430	AS	Interleukin-16 levels || id:ebi-a-GCST004430	IL-16	Weighted mode	10	0.012281721	0.209900865	0.954619367	-0.399123975	0.423687417	1.012357451	0.670907521	1.527584022
ebi-a-GCST004430	AS	Interleukin-16 levels || id:ebi-a-GCST004430	IL-16	Inverse variance weighted	10	-0.005769234	0.215638977	0.978655836	-0.428421628	0.41688316	0.994247376	0.651536651	1.51722523
ebi-a-GCST004431	AS	RANTES levels || id:ebi-a-GCST004431	RANTES	MR Egger	9	0.70870136	0.82555595	0.419063455	-0.909388302	2.326791022	2.03135155	0.402770523	10.24501271
ebi-a-GCST004431	AS	RANTES levels || id:ebi-a-GCST004431	RANTES	Weighted median	9	0.251343763	0.399365989	0.529115392	-0.531413576	1.034101102	1.285752003	0.58777352	2.81257688
ebi-a-GCST004431	AS	RANTES levels || id:ebi-a-GCST004431	RANTES	Weighted mode	9	0.465105693	0.625386495	0.478323592	-0.760651837	1.690863222	1.592182462	0.467361684	5.424160942
ebi-a-GCST004431	AS	RANTES levels || id:ebi-a-GCST004431	RANTES	Inverse variance weighted	9	0.089941891	0.307400977	0.769836953	-0.512564024	0.692447806	1.094110704	0.598957866	1.99860174
ebi-a-GCST004432	AS	Platelet-derived growth factor BB levels || id:ebi-a-GCST004432	PDGFbb	MR Egger	13	-0.468022927	0.465545805	0.336344969	-1.380492706	0.444446852	0.626239166	0.251454629	1.559627252
ebi-a-GCST004432	AS	Platelet-derived growth factor BB levels || id:ebi-a-GCST004432	PDGFbb	Weighted median	13	-0.073887759	0.323298494	0.819223767	-0.707552808	0.559777289	0.928775934	0.492848819	1.75028265
ebi-a-GCST004432	AS	Platelet-derived growth factor BB levels || id:ebi-a-GCST004432	PDGFbb	Weighted mode	13	-0.125640707	0.34418393	0.721434576	-0.80024121	0.548959796	0.881931662	0.449220595	1.731451019
ebi-a-GCST004432	AS	Platelet-derived growth factor BB levels || id:ebi-a-GCST004432	PDGFbb	Inverse variance weighted	13	-0.145184416	0.244516159	0.552671274	-0.624436088	0.334067256	0.864862784	0.535563354	1.396637072
ebi-a-GCST004433	AS	Macrophage inflammatory protein 1b levels || id:ebi-a-GCST004433	MIP1¦Â	MR Egger	17	-0.1687873	0.249695505	0.509346798	-0.658190491	0.32061589	0.844688549	0.517787429	1.377976185
ebi-a-GCST004433	AS	Macrophage inflammatory protein 1b levels || id:ebi-a-GCST004433	MIP1¦Â	Weighted median	17	-0.202045928	0.22298725	0.364889616	-0.639100938	0.235009082	0.817057401	0.527766706	1.264920256
ebi-a-GCST004433	AS	Macrophage inflammatory protein 1b levels || id:ebi-a-GCST004433	MIP1¦Â	Weighted mode	17	-0.263728054	0.21629183	0.240395249	-0.687660041	0.160203933	0.768182415	0.502751111	1.173750213
ebi-a-GCST004433	AS	Macrophage inflammatory protein 1b levels || id:ebi-a-GCST004433	MIP1¦Â	Inverse variance weighted	17	-0.091471468	0.166879683	0.583603846	-0.418555648	0.235612711	0.912587354	0.657996513	1.26568403
ebi-a-GCST004434	AS	Macrophage inflammatory protein 1a levels || id:ebi-a-GCST004434	MIP1¦Á	Inverse variance weighted	8	0.590388148	0.331309395	0.074751788	-0.058978266	1.239754561	1.804688766	0.942727259	3.454765428
ebi-a-GCST004434	AS	Macrophage inflammatory protein 1a levels || id:ebi-a-GCST004434	MIP1¦Á	MR Egger	8	-0.206002478	0.917399797	0.829780749	-2.00410608	1.592101123	0.813831059	0.134780725	4.91406314
ebi-a-GCST004434	AS	Macrophage inflammatory protein 1a levels || id:ebi-a-GCST004434	MIP1¦Á	Weighted median	8	0.810775978	0.453289911	0.073671563	-0.077672247	1.699224203	2.249652991	0.925267636	5.469702366
ebi-a-GCST004434	AS	Macrophage inflammatory protein 1a levels || id:ebi-a-GCST004434	MIP1¦Á	Weighted mode	8	1.347336593	0.844825451	0.154784277	-0.308521292	3.003194477	3.847165305	0.734532313	20.14980231
ebi-a-GCST004435	AS	Monokine induced by gamma interferon levels || id:ebi-a-GCST004435	MIG	MR Egger	14	-0.624898277	0.436086084	0.177401256	-1.479627003	0.229830448	0.535315879	0.227722612	1.25838663
ebi-a-GCST004435	AS	Monokine induced by gamma interferon levels || id:ebi-a-GCST004435	MIG	Weighted median	14	0.063513901	0.294671833	0.829345444	-0.514042891	0.641070693	1.065574299	0.598072742	1.898512516
ebi-a-GCST004435	AS	Monokine induced by gamma interferon levels || id:ebi-a-GCST004435	MIG	Weighted mode	14	0.057319791	0.456499569	0.901998325	-0.837419364	0.952058946	1.058994413	0.43282605	2.591038979
ebi-a-GCST004435	AS	Monokine induced by gamma interferon levels || id:ebi-a-GCST004435	MIG	Inverse variance weighted	14	-0.105528003	0.211168514	0.617262666	-0.519418291	0.308362285	0.899849274	0.594866486	1.36119404
ebi-a-GCST004436	AS	Macrophage colony stimulating factor levels || id:ebi-a-GCST004436	MCSF	Inverse variance weighted	8	-0.266000584	0.249148531	0.285683573	-0.754331705	0.222330537	0.76643868	0.470324825	1.248984145
ebi-a-GCST004436	AS	Macrophage colony stimulating factor levels || id:ebi-a-GCST004436	MCSF	MR Egger	8	-0.427113767	0.482767971	0.410357736	-1.37333899	0.519111455	0.652389327	0.253259914	1.680533756
ebi-a-GCST004436	AS	Macrophage colony stimulating factor levels || id:ebi-a-GCST004436	MCSF	Weighted median	8	-0.269186315	0.301217137	0.371502751	-0.859571903	0.321199273	0.764000897	0.423343276	1.378780307
ebi-a-GCST004436	AS	Macrophage colony stimulating factor levels || id:ebi-a-GCST004436	MCSF	Weighted mode	8	-0.302050741	0.44263828	0.516931456	-1.169621771	0.565520289	0.739300551	0.310484353	1.760363442
ebi-a-GCST004437	AS	Monocyte chemoattractant protein-3 levels || id:ebi-a-GCST004437	MCP3	MR Egger	3	2.175156145	1.908954978	0.458563922	-1.566395611	5.916707902	8.80355965	0.208796411	371.1877139
ebi-a-GCST004437	AS	Monocyte chemoattractant protein-3 levels || id:ebi-a-GCST004437	MCP3	Weighted median	3	0.211433066	0.437641275	0.629010837	-0.646343832	1.069209964	1.235447269	0.523957957	2.913077155
ebi-a-GCST004437	AS	Monocyte chemoattractant protein-3 levels || id:ebi-a-GCST004437	MCP3	Weighted mode	3	0.144877272	0.484189289	0.793004577	-0.804133735	1.093888279	1.155897701	0.447475391	2.985861392
ebi-a-GCST004437	AS	Monocyte chemoattractant protein-3 levels || id:ebi-a-GCST004437	MCP3	Inverse variance weighted	3	0.340261827	0.531095827	0.521731403	-0.700685993	1.381209647	1.405315492	0.496244766	3.979712765
ebi-a-GCST004438	AS	Monocyte chemoattractant protein-1 levels || id:ebi-a-GCST004438	MCP1	MR Egger	13	0.458141039	0.613002416	0.470513808	-0.743343697	1.659625775	1.581131988	0.475521255	5.257343046
ebi-a-GCST004438	AS	Monocyte chemoattractant protein-1 levels || id:ebi-a-GCST004438	MCP1	Weighted median	13	0.176170495	0.390754408	0.652099745	-0.589708144	0.942049135	1.192641381	0.554489092	2.565232544
ebi-a-GCST004438	AS	Monocyte chemoattractant protein-1 levels || id:ebi-a-GCST004438	MCP1	Weighted mode	13	0.15427853	0.417674131	0.718283636	-0.664362766	0.972919827	1.166815835	0.514601344	2.645658055
ebi-a-GCST004438	AS	Monocyte chemoattractant protein-1 levels || id:ebi-a-GCST004438	MCP1	Inverse variance weighted	13	0.008092444	0.281577152	0.977072191	-0.543798774	0.559983661	1.008125276	0.580538723	1.750643897
ebi-a-GCST004439	AS	Interleukin-12p70 levels || id:ebi-a-GCST004439	IL-12p70	MR Egger	8	0.219159622	0.379104443	0.584226588	-0.523885087	0.962204331	1.245029995	0.592215265	2.617459866
ebi-a-GCST004439	AS	Interleukin-12p70 levels || id:ebi-a-GCST004439	IL-12p70	Weighted median	8	0.135634405	0.265437197	0.609361617	-0.384622502	0.655891311	1.145263114	0.680707553	1.926859184
ebi-a-GCST004439	AS	Interleukin-12p70 levels || id:ebi-a-GCST004439	IL-12p70	Weighted mode	8	0.120127682	0.254836106	0.651699282	-0.379351087	0.61960645	1.127640821	0.68430532	1.858196604
ebi-a-GCST004439	AS	Interleukin-12p70 levels || id:ebi-a-GCST004439	IL-12p70	Inverse variance weighted	8	0.041571521	0.237487692	0.861042661	-0.423904355	0.507047396	1.042447716	0.654486477	1.660381502
ebi-a-GCST004440	AS	Interferon gamma-induced protein 10 levels || id:ebi-a-GCST004440	IP-10	MR Egger	10	-0.528132914	0.5689935	0.38046246	-1.643360174	0.587094347	0.589704973	0.193329329	1.798754259
ebi-a-GCST004440	AS	Interferon gamma-induced protein 10 levels || id:ebi-a-GCST004440	IP-10	Weighted median	10	0.239512829	0.390193361	0.539326928	-0.525266158	1.004291816	1.270629985	0.591397938	2.729973265
ebi-a-GCST004440	AS	Interferon gamma-induced protein 10 levels || id:ebi-a-GCST004440	IP-10	Weighted mode	10	0.545696775	0.684233643	0.445674101	-0.795401165	1.886794716	1.725810466	0.451400113	6.598185691
ebi-a-GCST004440	AS	Interferon gamma-induced protein 10 levels || id:ebi-a-GCST004440	IP-10	Inverse variance weighted	10	0.057958186	0.308300299	0.850882423	-0.546310399	0.662226771	1.059670686	0.579082457	1.939105474
ebi-a-GCST004441	AS	Interleukin-18 levels || id:ebi-a-GCST004441	IL-18	Inverse variance weighted	16	0.117947324	0.183315108	0.519956147	-0.241350287	0.477244935	1.12518484	0.785566405	1.61162814
ebi-a-GCST004441	AS	Interleukin-18 levels || id:ebi-a-GCST004441	IL-18	MR Egger	16	-0.202732226	0.347593195	0.569005032	-0.884014888	0.478550437	0.816496849	0.413120943	1.613733497
ebi-a-GCST004441	AS	Interleukin-18 levels || id:ebi-a-GCST004441	IL-18	Weighted median	16	0.170024616	0.256943774	0.50815123	-0.333585182	0.673634414	1.185334029	0.716350876	1.96135275
ebi-a-GCST004441	AS	Interleukin-18 levels || id:ebi-a-GCST004441	IL-18	Weighted mode	16	0.18645685	0.435362613	0.674533752	-0.666853871	1.039767571	1.204972626	0.513321014	2.828559499
ebi-a-GCST004442	AS	Interleukin-17 levels || id:ebi-a-GCST004442	IL-17	MR Egger	10	-0.314963009	0.690243477	0.660301933	-1.667840223	1.037914205	0.72981587	0.188654077	2.823321997
ebi-a-GCST004442	AS	Interleukin-17 levels || id:ebi-a-GCST004442	IL-17	Weighted median	10	-0.165798826	0.488650605	0.734384243	-1.123554012	0.79195636	0.847216655	0.325122251	2.207711281
ebi-a-GCST004442	AS	Interleukin-17 levels || id:ebi-a-GCST004442	IL-17	Weighted mode	10	-0.700419816	0.693152769	0.338657128	-2.058999243	0.658159611	0.496376873	0.127581584	1.931234839
ebi-a-GCST004442	AS	Interleukin-17 levels || id:ebi-a-GCST004442	IL-17	Inverse variance weighted	10	-0.118056533	0.346536381	0.733347715	-0.79726784	0.561154774	0.888645814	0.450558281	1.752695299
ebi-a-GCST004443	AS	Interleukin-13 levels || id:ebi-a-GCST004443	IL-13	MR Egger	9	0.250939135	0.323779298	0.463692699	-0.38366829	0.885546559	1.285231856	0.681357403	2.424309057
ebi-a-GCST004443	AS	Interleukin-13 levels || id:ebi-a-GCST004443	IL-13	Weighted median	9	0.172686362	0.216256457	0.424565422	-0.251176293	0.596549018	1.18849329	0.777885224	1.815841539
ebi-a-GCST004443	AS	Interleukin-13 levels || id:ebi-a-GCST004443	IL-13	Weighted mode	9	0.174397548	0.217991008	0.446801437	-0.252864829	0.601659924	1.190528764	0.776572845	1.825145891
ebi-a-GCST004443	AS	Interleukin-13 levels || id:ebi-a-GCST004443	IL-13	Inverse variance weighted	9	0.090127036	0.188175907	0.631973497	-0.278697741	0.458951814	1.094313292	0.756768609	1.58241445
ebi-a-GCST004444	AS	Interleukin-10 levels || id:ebi-a-GCST004444	IL-10	Inverse variance weighted	10	0.306765747	0.277078079	0.268231028	-0.236307287	0.849838782	1.359022576	0.789538022	2.339269689
ebi-a-GCST004444	AS	Interleukin-10 levels || id:ebi-a-GCST004444	IL-10	MR Egger	10	0.118260179	0.57406203	0.841932195	-1.006901401	1.243421758	1.125536914	0.365349299	3.46745799
ebi-a-GCST004444	AS	Interleukin-10 levels || id:ebi-a-GCST004444	IL-10	Weighted median	10	0.18156331	0.337374379	0.590462677	-0.479690473	0.842817092	1.199090448	0.618974952	2.322901596
ebi-a-GCST004444	AS	Interleukin-10 levels || id:ebi-a-GCST004444	IL-10	Weighted mode	10	0.212589252	0.350143574	0.558756515	-0.473692154	0.898870658	1.236876503	0.622698919	2.456826946
ebi-a-GCST004445	AS	Interleukin-8 levels || id:ebi-a-GCST004445	IL-8	Inverse variance weighted	4	-0.219057652	0.333370593	0.511116936	-0.872464014	0.43434871	0.803275406	0.417920518	1.543957167
ebi-a-GCST004445	AS	Interleukin-8 levels || id:ebi-a-GCST004445	IL-8	MR Egger	4	-0.143958091	0.560088187	0.821183385	-1.241730938	0.953814755	0.865924037	0.288883745	2.595592346
ebi-a-GCST004445	AS	Interleukin-8 levels || id:ebi-a-GCST004445	IL-8	Weighted median	4	-0.138888623	0.400487127	0.728742163	-0.923843392	0.646066145	0.870324957	0.396990316	1.908020172
ebi-a-GCST004445	AS	Interleukin-8 levels || id:ebi-a-GCST004445	IL-8	Weighted mode	4	-0.125513018	0.44007325	0.794040851	-0.988056589	0.737030552	0.882044282	0.372299519	2.089720975
ebi-a-GCST004446	AS	Interleukin-6 levels || id:ebi-a-GCST004446	IL-6	MR Egger	4	-0.502188136	0.998464102	0.664913951	-2.459177776	1.454801504	0.605204939	0.085505226	4.283633096
ebi-a-GCST004446	AS	Interleukin-6 levels || id:ebi-a-GCST004446	IL-6	Weighted median	4	-0.440613138	0.641933372	0.492470655	-1.698802547	0.81757627	0.643641659	0.18290241	2.265003424
ebi-a-GCST004446	AS	Interleukin-6 levels || id:ebi-a-GCST004446	IL-6	Weighted mode	4	-0.491570946	0.730730327	0.549311177	-1.923802387	0.940660494	0.611664747	0.146050564	2.56167283
ebi-a-GCST004446	AS	Interleukin-6 levels || id:ebi-a-GCST004446	IL-6	Inverse variance weighted	4	-0.217921226	0.527086188	0.679280504	-1.251010155	0.815167703	0.804188788	0.286215529	2.259554576
ebi-a-GCST004447	AS	Interleukin-1-receptor antagonist levels || id:ebi-a-GCST004447	IL-1RA	Inverse variance weighted	6	0.345252528	0.351632774	0.326171104	-0.343947709	1.034452765	1.412346532	0.708966	2.813566133
ebi-a-GCST004447	AS	Interleukin-1-receptor antagonist levels || id:ebi-a-GCST004447	IL-1RA	MR Egger	6	-0.350987862	0.973335551	0.73663267	-2.258725542	1.556749817	0.703992299	0.10448356	4.743379315
ebi-a-GCST004447	AS	Interleukin-1-receptor antagonist levels || id:ebi-a-GCST004447	IL-1RA	Weighted median	6	0.232445768	0.420090913	0.580042573	-0.59093242	1.055823957	1.261682021	0.55381066	2.874342514
ebi-a-GCST004447	AS	Interleukin-1-receptor antagonist levels || id:ebi-a-GCST004447	IL-1RA	Weighted mode	6	0.238693019	0.593471946	0.704155855	-0.924511995	1.401898033	1.269588737	0.396724975	4.062904178
ebi-a-GCST004448	AS	Interleukin-1-beta levels || id:ebi-a-GCST004448	IL-1¦Â	Inverse variance weighted	5	-0.886249461	0.427949718	0.03836631	-1.725030908	-0.047468014	0.412198825	0.178167545	0.953640976
ebi-a-GCST004448	AS	Interleukin-1-beta levels || id:ebi-a-GCST004448	IL-1¦Â	MR Egger	5	-0.932636066	0.948255243	0.39786937	-2.791216342	0.925944209	0.39351501	0.06134655	2.524250556
ebi-a-GCST004448	AS	Interleukin-1-beta levels || id:ebi-a-GCST004448	IL-1¦Â	Weighted median	5	-0.884470389	0.55180758	0.10896553	-1.966013245	0.197072467	0.412932809	0.140013946	1.217832291
ebi-a-GCST004448	AS	Interleukin-1-beta levels || id:ebi-a-GCST004448	IL-1¦Â	Weighted mode	5	-0.885667847	0.609593212	0.219911953	-2.080470541	0.309134848	0.412438636	0.124871441	1.362246054
ebi-a-GCST004449	AS	Hepatocyte growth factor levels || id:ebi-a-GCST004449	HGF	MR Egger	7	-1.345165442	0.906771929	0.198063674	-3.122438423	0.43210754	0.260496607	0.044049626	1.540500771
ebi-a-GCST004449	AS	Hepatocyte growth factor levels || id:ebi-a-GCST004449	HGF	Weighted median	7	0.269189241	0.546562895	0.622356851	-0.802074033	1.340452514	1.308902815	0.448398007	3.820772068
ebi-a-GCST004449	AS	Hepatocyte growth factor levels || id:ebi-a-GCST004449	HGF	Weighted mode	7	0.474675433	0.851206551	0.597258199	-1.193689407	2.143040274	1.607492375	0.303100936	8.525317565
ebi-a-GCST004449	AS	Hepatocyte growth factor levels || id:ebi-a-GCST004449	HGF	Inverse variance weighted	7	-0.098340872	0.3876282	0.799728136	-0.858092143	0.6614104	0.906339905	0.423970186	1.93752309
ebi-a-GCST004450	AS	Interleukin-9 levels || id:ebi-a-GCST004450	IL-9	Inverse variance weighted	6	0.49922042	0.356902249	0.161885108	-0.200307989	1.198748828	1.647436461	0.818478632	3.315965485
ebi-a-GCST004450	AS	Interleukin-9 levels || id:ebi-a-GCST004450	IL-9	MR Egger	6	0.432835371	0.985355254	0.683154615	-1.498460926	2.364131668	1.541622404	0.223473838	10.63480027
ebi-a-GCST004450	AS	Interleukin-9 levels || id:ebi-a-GCST004450	IL-9	Weighted median	6	0.462302463	0.46980437	0.325099853	-0.458514102	1.383119027	1.587725459	0.632222366	3.987318809
ebi-a-GCST004450	AS	Interleukin-9 levels || id:ebi-a-GCST004450	IL-9	Weighted mode	6	0.298103357	0.61479339	0.64825518	-0.906891687	1.503098402	1.347301034	0.403777342	4.495596677
ebi-a-GCST004451	AS	Interleukin-7 levels || id:ebi-a-GCST004451	IL-7	Inverse variance weighted	9	0.083728117	0.218876789	0.702064287	-0.34527039	0.512726624	1.087333226	0.708028883	1.669838014
ebi-a-GCST004451	AS	Interleukin-7 levels || id:ebi-a-GCST004451	IL-7	MR Egger	9	-1.137161737	0.586901901	0.093870708	-2.287489462	0.013165988	0.320728042	0.101521015	1.013253041
ebi-a-GCST004451	AS	Interleukin-7 levels || id:ebi-a-GCST004451	IL-7	Weighted median	9	-0.057221022	0.285394972	0.841091393	-0.616595168	0.502153123	0.944385316	0.53977917	1.652274996
ebi-a-GCST004451	AS	Interleukin-7 levels || id:ebi-a-GCST004451	IL-7	Weighted mode	9	-0.050720601	0.301558129	0.870604224	-0.641774534	0.540333332	0.950544214	0.526357556	1.716578957
ebi-a-GCST004452	AS	Interleukin-5 levels || id:ebi-a-GCST004452	IL-5	Inverse variance weighted	5	0.243091789	0.377090546	0.51915339	-0.49600568	0.982189259	1.275185667	0.608958182	2.670295816
ebi-a-GCST004452	AS	Interleukin-5 levels || id:ebi-a-GCST004452	IL-5	MR Egger	5	0.041284052	1.007520293	0.969889635	-1.933455723	2.016023827	1.042148088	0.144647472	7.508410764
ebi-a-GCST004452	AS	Interleukin-5 levels || id:ebi-a-GCST004452	IL-5	Weighted median	5	0.387615085	0.456892893	0.396230895	-0.507894985	1.283125156	1.473462518	0.601760962	3.607897368
ebi-a-GCST004452	AS	Interleukin-5 levels || id:ebi-a-GCST004452	IL-5	Weighted mode	5	0.424525167	0.581277942	0.505661886	-0.714779599	1.563829933	1.528864292	0.489299942	4.777082159
ebi-a-GCST004453	AS	Interleukin-4 levels || id:ebi-a-GCST004453	IL-4	Inverse variance weighted	9	-0.294108298	0.472367556	0.533530354	-1.219948707	0.631732111	0.745195784	0.29524531	1.880865628
ebi-a-GCST004453	AS	Interleukin-4 levels || id:ebi-a-GCST004453	IL-4	MR Egger	9	-0.452256825	0.861924165	0.615989036	-2.141628188	1.237114538	0.636190759	0.117463435	3.445656796
ebi-a-GCST004453	AS	Interleukin-4 levels || id:ebi-a-GCST004453	IL-4	Weighted median	9	-0.624517734	0.494815327	0.206904582	-1.594355775	0.345320307	0.535519629	0.203039289	1.412442263
ebi-a-GCST004453	AS	Interleukin-4 levels || id:ebi-a-GCST004453	IL-4	Weighted mode	9	-0.613093896	0.528597894	0.279552656	-1.649145768	0.422957976	0.541672396	0.192214034	1.526470146
ebi-a-GCST004454	AS	Interleukin-2 receptor antagonist levels || id:ebi-a-GCST004454	IL-2RA	Inverse variance weighted	7	0.221582432	0.224134506	0.322852205	-0.217721199	0.660886063	1.248050123	0.804349664	1.936507442
ebi-a-GCST004454	AS	Interleukin-2 receptor antagonist levels || id:ebi-a-GCST004454	IL-2RA	MR Egger	7	0.133946391	0.391225014	0.745990185	-0.632854636	0.900747418	1.143331525	0.531073613	2.461442149
ebi-a-GCST004454	AS	Interleukin-2 receptor antagonist levels || id:ebi-a-GCST004454	IL-2RA	Weighted median	7	0.386672351	0.264372946	0.143576367	-0.131498624	0.904843326	1.472074089	0.876780482	2.471544665
ebi-a-GCST004454	AS	Interleukin-2 receptor antagonist levels || id:ebi-a-GCST004454	IL-2RA	Weighted mode	7	0.430489071	0.299006887	0.200007079	-0.155564427	1.016542569	1.538009535	0.85593193	2.76362319
ebi-a-GCST004455	AS	Interleukin-2 levels || id:ebi-a-GCST004455	IL-2	Inverse variance weighted	9	0.149764298	0.266613279	0.57430096	-0.372797728	0.672326324	1.161560428	0.688804545	1.958788802
ebi-a-GCST004455	AS	Interleukin-2 levels || id:ebi-a-GCST004455	IL-2	MR Egger	9	0.082800067	0.508794592	0.875323279	-0.914437334	1.080037468	1.086324594	0.400742046	2.944789883
ebi-a-GCST004455	AS	Interleukin-2 levels || id:ebi-a-GCST004455	IL-2	Weighted median	9	0.100280358	0.375838916	0.789609766	-0.636363917	0.836924632	1.105480805	0.529213193	2.30925424
ebi-a-GCST004455	AS	Interleukin-2 levels || id:ebi-a-GCST004455	IL-2	Weighted mode	9	0.066670576	0.438153013	0.882826075	-0.792109329	0.925450481	1.068943285	0.452888496	2.523004569
ebi-a-GCST004456	AS	Interferon gamma levels || id:ebi-a-GCST004456	IFN-¦Ã	Inverse variance weighted	9	-0.64453886	0.386252617	0.095177302	-1.401593989	0.112516269	0.524904541	0.246204204	1.119090463
ebi-a-GCST004456	AS	Interferon gamma levels || id:ebi-a-GCST004456	IFN-¦Ã	MR Egger	9	-0.140586627	0.692113046	0.844814351	-1.497128197	1.215954944	0.868848396	0.223771867	3.373514043
ebi-a-GCST004456	AS	Interferon gamma levels || id:ebi-a-GCST004456	IFN-¦Ã	Weighted median	9	-0.460765819	0.524062896	0.379282789	-1.487929096	0.566397457	0.630800381	0.225839864	1.761908255
ebi-a-GCST004456	AS	Interferon gamma levels || id:ebi-a-GCST004456	IFN-¦Ã	Weighted mode	9	-0.06446682	0.720463603	0.930900346	-1.476575481	1.347641842	0.937567223	0.228418574	3.848339827
ebi-a-GCST004457	AS	Growth-regulated protein alpha levels || id:ebi-a-GCST004457	GRPa	Inverse variance weighted	10	0.378648321	0.218485749	0.083085486	-0.049583747	0.806880388	1.460309385	0.951625459	2.240906313
ebi-a-GCST004457	AS	Growth-regulated protein alpha levels || id:ebi-a-GCST004457	GRPa	MR Egger	10	0.759879804	0.501779297	0.168394066	-0.223607618	1.743367226	2.138019224	0.799628833	5.716560002
ebi-a-GCST004457	AS	Growth-regulated protein alpha levels || id:ebi-a-GCST004457	GRPa	Weighted median	10	0.231669466	0.220601397	0.293638924	-0.200709272	0.664048205	1.260702955	0.818150256	1.942640646
ebi-a-GCST004457	AS	Growth-regulated protein alpha levels || id:ebi-a-GCST004457	GRPa	Weighted mode	10	0.318219164	0.217655287	0.177753083	-0.108385198	0.744823526	1.374677508	0.897281899	2.106069737
ebi-a-GCST004458	AS	Granulocyte-colony stimulating factor levels || id:ebi-a-GCST004458	GCSF	Inverse variance weighted	8	-0.371796717	0.411550417	0.366310971	-1.178435533	0.4348421	0.689494391	0.307759842	1.544719128
ebi-a-GCST004458	AS	Granulocyte-colony stimulating factor levels || id:ebi-a-GCST004458	GCSF	MR Egger	8	-0.738333843	0.665318457	0.309594916	-2.042358018	0.565690332	0.477909525	0.129722462	1.760662805
ebi-a-GCST004458	AS	Granulocyte-colony stimulating factor levels || id:ebi-a-GCST004458	GCSF	Weighted median	8	-0.241094442	0.526206778	0.646827195	-1.272459726	0.790270842	0.785767414	0.280141702	2.20399328
ebi-a-GCST004458	AS	Granulocyte-colony stimulating factor levels || id:ebi-a-GCST004458	GCSF	Weighted mode	8	0.014912462	0.617990703	0.981421941	-1.196349315	1.22617424	1.015024208	0.302295787	3.408165739
ebi-a-GCST004459	AS	Fibroblast growth factor basic levels || id:ebi-a-GCST004459	bFGF	MR Egger	5	-1.655774121	3.829292785	0.694649943	-9.161187979	5.849639737	0.190944185	0.000105038	347.1093073
ebi-a-GCST004459	AS	Fibroblast growth factor basic levels || id:ebi-a-GCST004459	bFGF	Weighted median	5	-0.115663772	0.817608266	0.887501817	-1.718175973	1.486848429	0.890774676	0.179393067	4.423133709
ebi-a-GCST004459	AS	Fibroblast growth factor basic levels || id:ebi-a-GCST004459	bFGF	Weighted mode	5	-0.033818116	0.958991116	0.973558652	-1.913440702	1.845804471	0.966747325	0.147571762	6.333192609
ebi-a-GCST004459	AS	Fibroblast growth factor basic levels || id:ebi-a-GCST004459	bFGF	Inverse variance weighted	5	0.011649914	0.777658307	0.988047528	-1.512560369	1.535860196	1.011718038	0.22034509	4.645319699
ebi-a-GCST004460	AS	Eotaxin levels || id:ebi-a-GCST004460	Eotaxin	Inverse variance weighted (multiplicative random effects)	15	0.449363431	0.371618183	0.226583202	-0.279008208	1.17773507	1.567314164	0.756533693	3.247011615
ebi-a-GCST004460	AS	Eotaxin levels || id:ebi-a-GCST004460	Eotaxin	MR Egger	15	1.011093844	0.945494396	0.30435263	-0.842075172	2.86426286	2.748605916	0.430815579	17.53612185
ebi-a-GCST004460	AS	Eotaxin levels || id:ebi-a-GCST004460	Eotaxin	Weighted median	15	0.523775184	0.374180578	0.16157545	-0.209618748	1.257169116	1.688389615	0.810893341	3.515455542
ebi-a-GCST004460	AS	Eotaxin levels || id:ebi-a-GCST004460	Eotaxin	Weighted mode	15	0.605541033	0.385323687	0.138384301	-0.149693393	1.360775459	1.832243244	0.860971916	3.899215811
