# Supplementary material for: Exploring causal correlations between inflammatory cytokines and ankylosing spondylitis: a bidirectional mendelian-randomization study
Source: Front Immunol. 2023 Nov 20;14:1285106. doi: 10.3389/fimmu.2023.1285106 (PMC10694192; doi:10.3389/fimmu.2023.1285106)
Supplement: Supplementary file 4 [file DataSheet_4.csv]

SNP	effect_allele.exposure	other_allele.exposure	effect_allele.outcome	other_allele.outcome	beta.exposure	beta.outcome	eaf.exposure	eaf.outcome	remove	palindromic	ambiguous	id.exposure	id.outcome	chr	pos	se.exposure	se.outcome	samplesize.outcome	pval.outcome	pval.exposure	steiger_dir	F
rs118052498	G	A	G	A	2.04682	-0.0245	0.016899999		FALSE	FALSE	FALSE	AS	ebi-a-GCST004420	10	121931396	0.445804	0.123	3631	0.8169	4.41E-06	TRUE	21.08003764
rs148257298	T	C	T	C	2.81839	-0.4084	0.01193		FALSE	FALSE	FALSE	AS	ebi-a-GCST004420	3	72175160	0.598562	0.212	3631	0.0536797	2.49E-06	TRUE	22.17092917
rs16957279	G	A	G	A	0.527693	0.0193	0.361799985		FALSE	FALSE	FALSE	AS	ebi-a-GCST004420	15	33954227	0.11064	0.0237	3631	0.413	1.85E-06	TRUE	22.747744
rs182558934	T	G	T	G	3.03027	-0.0732	0.02087		FALSE	FALSE	FALSE	AS	ebi-a-GCST004420	3	154070633	0.642822	0.0827	3631	0.3761	2.43E-06	TRUE	22.22190002
rs285761	G	A	G	A	0.526153	-0.0187	0.286300004		FALSE	FALSE	FALSE	AS	ebi-a-GCST004420	15	93182104	0.114138	0.027	3631	0.4787	4.03E-06	TRUE	21.25022757
rs34361513	A	G	A	G	1.54753	0.0973	0.03678		FALSE	FALSE	FALSE	AS	ebi-a-GCST004420	6	98190317	0.337103	0.0756	3631	0.1981	4.42E-06	TRUE	21.07428839
rs3998320	A	G	A	G	7.74282	-0.0233	0.045729998		FALSE	FALSE	FALSE	AS	ebi-a-GCST004420	6	31360059	0.41988	0.0464	3631	0.6298	6.21E-76	TRUE	340.0540482
rs4151651	A	G	A	G	2.79167	0.0768	0.028829999		FALSE	FALSE	FALSE	AS	ebi-a-GCST004420	6	31915614	0.34677	0.0709	3631	0.2781	8.25E-16	TRUE	64.81046273
rs693196	T	C	T	C	0.578329	0.026	0.258399993		FALSE	FALSE	FALSE	AS	ebi-a-GCST004420	9	15202417	0.121333	0.0258	3631	0.3149	1.88E-06	TRUE	22.71914948
rs118052498	G	A	G	A	2.04682	0.3498	0.016899999		FALSE	FALSE	FALSE	AS	ebi-a-GCST004421	10	121931396	0.445804	0.1226	3531	0.00436104	4.41E-06	TRUE	21.08003764
rs148257298	T	C	T	C	2.81839	0.1861	0.01193		FALSE	FALSE	FALSE	AS	ebi-a-GCST004421	3	72175160	0.598562	0.2112	3531	0.3587	2.49E-06	TRUE	22.17092917
rs16957279	G	A	G	A	0.527693	-0.0094	0.361799985		FALSE	FALSE	FALSE	AS	ebi-a-GCST004421	15	33954227	0.11064	0.024	3531	0.6957	1.85E-06	TRUE	22.747744
rs182558934	T	G	T	G	3.03027	-0.1368	0.02087		FALSE	FALSE	FALSE	AS	ebi-a-GCST004421	3	154070633	0.642822	0.0837	3531	0.0964406	2.43E-06	TRUE	22.22190002
rs285761	G	A	G	A	0.526153	0.0068	0.286300004		FALSE	FALSE	FALSE	AS	ebi-a-GCST004421	15	93182104	0.114138	0.0274	3531	0.7865	4.03E-06	TRUE	21.25022757
rs34361513	A	G	A	G	1.54753	-0.0541	0.03678		FALSE	FALSE	FALSE	AS	ebi-a-GCST004421	6	98190317	0.337103	0.0774	3531	0.4903	4.42E-06	TRUE	21.07428839
rs3998320	A	G	A	G	7.74282	-0.0271	0.045729998		FALSE	FALSE	FALSE	AS	ebi-a-GCST004421	6	31360059	0.41988	0.0472	3531	0.5329	6.21E-76	TRUE	340.0540482
rs4151651	A	G	A	G	2.79167	0.1564	0.028829999		FALSE	FALSE	FALSE	AS	ebi-a-GCST004421	6	31915614	0.34677	0.0718	3531	0.0299199	8.25E-16	TRUE	64.81046273
rs693196	T	C	T	C	0.578329	0.023	0.258399993		FALSE	FALSE	FALSE	AS	ebi-a-GCST004421	9	15202417	0.121333	0.0263	3531	0.3824	1.88E-06	TRUE	22.71914948
rs118052498	G	A	G	A	2.04682	-0.0023	0.016899999		FALSE	FALSE	FALSE	AS	ebi-a-GCST004422	10	121931396	0.445804	0.088	7118	0.9588	4.41E-06	TRUE	21.08003764
rs148257298	T	C	T	C	2.81839	0.1474	0.01193		FALSE	FALSE	FALSE	AS	ebi-a-GCST004422	3	72175160	0.598562	0.1502	7118	0.3897	2.49E-06	TRUE	22.17092917
rs16957279	G	A	G	A	0.527693	0.0187	0.361799985		FALSE	FALSE	FALSE	AS	ebi-a-GCST004422	15	33954227	0.11064	0.0168	7118	0.2642	1.85E-06	TRUE	22.747744
rs182558934	T	G	T	G	3.03027	0.0034	0.02087		FALSE	FALSE	FALSE	AS	ebi-a-GCST004422	3	154070633	0.642822	0.0555	7118	0.9819	2.43E-06	TRUE	22.22190002
rs285761	G	A	G	A	0.526153	-0.0224	0.286300004		FALSE	FALSE	FALSE	AS	ebi-a-GCST004422	15	93182104	0.114138	0.0193	7118	0.2538	4.03E-06	TRUE	21.25022757
rs34361513	A	G	A	G	1.54753	-0.048	0.03678		FALSE	FALSE	FALSE	AS	ebi-a-GCST004422	6	98190317	0.337103	0.0529	7118	0.3441	4.42E-06	TRUE	21.07428839
rs3998320	A	G	A	G	7.74282	0.0234	0.045729998		FALSE	FALSE	FALSE	AS	ebi-a-GCST004422	6	31360059	0.41988	0.0327	7118	0.4839	6.21E-76	TRUE	340.0540482
rs4151651	A	G	A	G	2.79167	0.0324	0.028829999		FALSE	FALSE	FALSE	AS	ebi-a-GCST004422	6	31915614	0.34677	0.0508	7118	0.5198	8.25E-16	TRUE	64.81046273
rs693196	T	C	T	C	0.578329	0.0271	0.258399993		FALSE	FALSE	FALSE	AS	ebi-a-GCST004422	9	15202417	0.121333	0.0184	7118	0.1377	1.88E-06	TRUE	22.71914948
rs118052498	G	A	G	A	2.04682	0.0375	0.016899999		FALSE	FALSE	FALSE	AS	ebi-a-GCST004423	10	121931396	0.445804	0.1264	3494	0.7743	4.41E-06	TRUE	21.08003764
rs148257298	T	C	T	C	2.81839	0.0646	0.01193		FALSE	FALSE	FALSE	AS	ebi-a-GCST004423	3	72175160	0.598562	0.2117	3494	0.693201	2.49E-06	TRUE	22.17092917
rs16957279	G	A	G	A	0.527693	-0.0238	0.361799985		FALSE	FALSE	FALSE	AS	ebi-a-GCST004423	15	33954227	0.11064	0.0241	3494	0.3241	1.85E-06	TRUE	22.747744
rs182558934	T	G	T	G	3.03027	-0.0063	0.02087		FALSE	FALSE	FALSE	AS	ebi-a-GCST004423	3	154070633	0.642822	0.0834	3494	0.9547	2.43E-06	TRUE	22.22190002
rs285761	G	A	G	A	0.526153	-0.0136	0.286300004		FALSE	FALSE	FALSE	AS	ebi-a-GCST004423	15	93182104	0.114138	0.0274	3494	0.601501	4.03E-06	TRUE	21.25022757
rs34361513	A	G	A	G	1.54753	0.0706	0.03678		FALSE	FALSE	FALSE	AS	ebi-a-GCST004423	6	98190317	0.337103	0.0769	3494	0.3594	4.42E-06	TRUE	21.07428839
rs3998320	A	G	A	G	7.74282	0.0247	0.045729998		FALSE	FALSE	FALSE	AS	ebi-a-GCST004423	6	31360059	0.41988	0.047	3494	0.6067	6.21E-76	TRUE	340.0540482
rs4151651	A	G	A	G	2.79167	-0.0572	0.028829999		FALSE	FALSE	FALSE	AS	ebi-a-GCST004423	6	31915614	0.34677	0.0721	3494	0.4277	8.25E-16	TRUE	64.81046273
rs693196	T	C	T	C	0.578329	0.0549	0.258399993		FALSE	FALSE	FALSE	AS	ebi-a-GCST004423	9	15202417	0.121333	0.0263	3494	0.0364301	1.88E-06	TRUE	22.71914948
rs118052498	G	A	G	A	2.04682	0.0877	0.016899999		FALSE	FALSE	FALSE	AS	ebi-a-GCST004424	10	121931396	0.445804	0.0806	8186	0.277	4.41E-06	TRUE	21.08003764
rs148257298	T	C	T	C	2.81839	0.0223	0.01193		FALSE	FALSE	FALSE	AS	ebi-a-GCST004424	3	72175160	0.598562	0.144	8186	0.7792	2.49E-06	TRUE	22.17092917
rs16957279	G	A	G	A	0.527693	0.0051	0.361799985		FALSE	FALSE	FALSE	AS	ebi-a-GCST004424	15	33954227	0.11064	0.0157	8186	0.7475	1.85E-06	TRUE	22.747744
rs182558934	T	G	T	G	3.03027	0.0499	0.02087		FALSE	FALSE	FALSE	AS	ebi-a-GCST004424	3	154070633	0.642822	0.0526	8186	0.3561	2.43E-06	TRUE	22.22190002
rs285761	G	A	G	A	0.526153	0.0152	0.286300004		FALSE	FALSE	FALSE	AS	ebi-a-GCST004424	15	93182104	0.114138	0.0179	8186	0.3999	4.03E-06	TRUE	21.25022757
rs34361513	A	G	A	G	1.54753	0.0641	0.03678		FALSE	FALSE	FALSE	AS	ebi-a-GCST004424	6	98190317	0.337103	0.049	8186	0.2137	4.42E-06	TRUE	21.07428839
rs3998320	A	G	A	G	7.74282	0.0775	0.045729998		FALSE	FALSE	FALSE	AS	ebi-a-GCST004424	6	31360059	0.41988	0.0307	8186	0.0119001	6.21E-76	TRUE	340.0540482
rs4151651	A	G	A	G	2.79167	0.0303	0.028829999		FALSE	FALSE	FALSE	AS	ebi-a-GCST004424	6	31915614	0.34677	0.0469	8186	0.5136	8.25E-16	TRUE	64.81046273
rs693196	T	C	T	C	0.578329	0.0069	0.258399993		FALSE	FALSE	FALSE	AS	ebi-a-GCST004424	9	15202417	0.121333	0.017	8186	0.704001	1.88E-06	TRUE	22.71914948
rs16957279	G	A	G	A	0.527693	0.0064	0.361799985		FALSE	FALSE	FALSE	AS	ebi-a-GCST004425	15	33954227	0.11064	0.036	1559	0.8616	1.85E-06	TRUE	22.747744
rs285761	G	A	G	A	0.526153	-0.0458	0.286300004		FALSE	FALSE	FALSE	AS	ebi-a-GCST004425	15	93182104	0.114138	0.0407	1559	0.2649	4.03E-06	TRUE	21.25022757
rs3998320	A	G	A	G	7.74282	0.0635	0.045729998		FALSE	FALSE	FALSE	AS	ebi-a-GCST004425	6	31360059	0.41988	0.0712	1559	0.3576	6.21E-76	TRUE	340.0540482
rs693196	T	C	T	C	0.578329	-0.0539	0.258399993		FALSE	FALSE	FALSE	AS	ebi-a-GCST004425	9	15202417	0.121333	0.0397	1559	0.1689	1.88E-06	TRUE	22.71914948
rs118052498	G	A	G	A	2.04682	0.3401	0.016899999		FALSE	FALSE	FALSE	AS	ebi-a-GCST004426	10	121931396	0.445804	0.1256	3454	0.00672496	4.41E-06	TRUE	21.08003764
rs148257298	T	C	T	C	2.81839	0.1523	0.01193		FALSE	FALSE	FALSE	AS	ebi-a-GCST004426	3	72175160	0.598562	0.2159	3454	0.4359	2.49E-06	TRUE	22.17092917
rs16957279	G	A	G	A	0.527693	-0.0304	0.361799985		FALSE	FALSE	FALSE	AS	ebi-a-GCST004426	15	33954227	0.11064	0.0242	3454	0.2095	1.85E-06	TRUE	22.747744
rs182558934	T	G	T	G	3.03027	-0.0645	0.02087		FALSE	FALSE	FALSE	AS	ebi-a-GCST004426	3	154070633	0.642822	0.0838	3454	0.4168	2.43E-06	TRUE	22.22190002
rs285761	G	A	G	A	0.526153	0.0246	0.286300004		FALSE	FALSE	FALSE	AS	ebi-a-GCST004426	15	93182104	0.114138	0.0277	3454	0.3627	4.03E-06	TRUE	21.25022757
rs34361513	A	G	A	G	1.54753	0.0385	0.03678		FALSE	FALSE	FALSE	AS	ebi-a-GCST004426	6	98190317	0.337103	0.079	3454	0.621101	4.42E-06	TRUE	21.07428839
rs3998320	A	G	A	G	7.74282	0.0209	0.045729998		FALSE	FALSE	FALSE	AS	ebi-a-GCST004426	6	31360059	0.41988	0.0472	3454	0.6901	6.21E-76	TRUE	340.0540482
rs4151651	A	G	A	G	2.79167	0.1537	0.028829999		FALSE	FALSE	FALSE	AS	ebi-a-GCST004426	6	31915614	0.34677	0.0725	3454	0.0342098	8.25E-16	TRUE	64.81046273
rs693196	T	C	T	C	0.578329	-0.0137	0.258399993		FALSE	FALSE	FALSE	AS	ebi-a-GCST004426	9	15202417	0.121333	0.0265	3454	0.6011	1.88E-06	TRUE	22.71914948
rs118052498	G	A	G	A	2.04682	-0.0029	0.016899999		FALSE	FALSE	FALSE	AS	ebi-a-GCST004427	10	121931396	0.445804	0.0858	5998	0.3955	4.41E-06	TRUE	21.08003764
rs148257298	T	C	T	C	2.81839	0.014	0.01193		FALSE	FALSE	FALSE	AS	ebi-a-GCST004427	3	72175160	0.598562	0.1462	5998	0.5416	2.49E-06	TRUE	22.17092917
rs16957279	G	A	G	A	0.527693	0.0274	0.361799985		FALSE	FALSE	FALSE	AS	ebi-a-GCST004427	15	33954227	0.11064	0.0161	5998	0.218	1.85E-06	TRUE	22.747744
rs182558934	T	G	T	G	3.03027	-0.0629	0.02087		FALSE	FALSE	FALSE	AS	ebi-a-GCST004427	3	154070633	0.642822	0.0535	5998	0.7437	2.43E-06	TRUE	22.22190002
rs285761	G	A	G	A	0.526153	0.0255	0.286300004		FALSE	FALSE	FALSE	AS	ebi-a-GCST004427	15	93182104	0.114138	0.0184	5998	0.3121	4.03E-06	TRUE	21.25022757
rs34361513	A	G	A	G	1.54753	-0.0084	0.03678		FALSE	FALSE	FALSE	AS	ebi-a-GCST004427	6	98190317	0.337103	0.0499	5998	0.8007	4.42E-06	TRUE	21.07428839
rs3998320	A	G	A	G	7.74282	0.1005	0.045729998		FALSE	FALSE	FALSE	AS	ebi-a-GCST004427	6	31360059	0.41988	0.0315	5998	9.93E-05	6.21E-76	TRUE	340.0540482
rs4151651	A	G	A	G	2.79167	0.1069	0.028829999		FALSE	FALSE	FALSE	AS	ebi-a-GCST004427	6	31915614	0.34677	0.0485	5998	0.02434	8.25E-16	TRUE	64.81046273
rs693196	T	C	T	C	0.578329	-0.0076	0.258399993		FALSE	FALSE	FALSE	AS	ebi-a-GCST004427	9	15202417	0.121333	0.0175	5998	0.5464	1.88E-06	TRUE	22.71914948
rs118052498	G	A	G	A	2.04682	0.1353	0.016899999		FALSE	FALSE	FALSE	AS	ebi-a-GCST004428	10	121931396	0.445804	0.1188	3682	0.2525	4.41E-06	TRUE	21.08003764
rs148257298	T	C	T	C	2.81839	0.1649	0.01193		FALSE	FALSE	FALSE	AS	ebi-a-GCST004428	3	72175160	0.598562	0.2062	3682	0.414	2.49E-06	TRUE	22.17092917
rs16957279	G	A	G	A	0.527693	2.00E-04	0.361799985		FALSE	FALSE	FALSE	AS	ebi-a-GCST004428	15	33954227	0.11064	0.0235	3682	0.9931	1.85E-06	TRUE	22.747744
rs182558934	T	G	T	G	3.03027	-0.0687	0.02087		FALSE	FALSE	FALSE	AS	ebi-a-GCST004428	3	154070633	0.642822	0.0817	3682	0.4178	2.43E-06	TRUE	22.22190002
rs285761	G	A	G	A	0.526153	0.0059	0.286300004		FALSE	FALSE	FALSE	AS	ebi-a-GCST004428	15	93182104	0.114138	0.0267	3682	0.827	4.03E-06	TRUE	21.25022757
rs34361513	A	G	A	G	1.54753	-0.0219	0.03678		FALSE	FALSE	FALSE	AS	ebi-a-GCST004428	6	98190317	0.337103	0.0759	3682	0.7651	4.42E-06	TRUE	21.07428839
rs3998320	A	G	A	G	7.74282	0.0432	0.045729998		FALSE	FALSE	FALSE	AS	ebi-a-GCST004428	6	31360059	0.41988	0.0457	3682	0.3522	6.21E-76	TRUE	340.0540482
rs4151651	A	G	A	G	2.79167	0.1412	0.028829999		FALSE	FALSE	FALSE	AS	ebi-a-GCST004428	6	31915614	0.34677	0.0705	3682	0.0442802	8.25E-16	TRUE	64.81046273
rs693196	T	C	T	C	0.578329	0.0454	0.258399993		FALSE	FALSE	FALSE	AS	ebi-a-GCST004428	9	15202417	0.121333	0.0257	3682	0.0798307	1.88E-06	TRUE	22.71914948
rs118052498	G	A	G	A	2.04682	0.0366	0.016899999		FALSE	FALSE	FALSE	AS	ebi-a-GCST004429	10	121931396	0.445804	0.0818	8290	0.6569	4.41E-06	TRUE	21.08003764
rs148257298	T	C	T	C	2.81839	0.0613	0.01193		FALSE	FALSE	FALSE	AS	ebi-a-GCST004429	3	72175160	0.598562	0.1433	8290	0.630199	2.49E-06	TRUE	22.17092917
rs16957279	G	A	G	A	0.527693	2.00E-04	0.361799985		FALSE	FALSE	FALSE	AS	ebi-a-GCST004429	15	33954227	0.11064	0.0156	8290	0.9916	1.85E-06	TRUE	22.747744
rs182558934	T	G	T	G	3.03027	0.0156	0.02087		FALSE	FALSE	FALSE	AS	ebi-a-GCST004429	3	154070633	0.642822	0.052	8290	0.7264	2.43E-06	TRUE	22.22190002
rs285761	G	A	G	A	0.526153	-3.00E-04	0.286300004		FALSE	FALSE	FALSE	AS	ebi-a-GCST004429	15	93182104	0.114138	0.0178	8290	0.9769	4.03E-06	TRUE	21.25022757
rs34361513	A	G	A	G	1.54753	-0.0282	0.03678		FALSE	FALSE	FALSE	AS	ebi-a-GCST004429	6	98190317	0.337103	0.0488	8290	0.5547	4.42E-06	TRUE	21.07428839
rs3998320	A	G	A	G	7.74282	-0.005	0.045729998		FALSE	FALSE	FALSE	AS	ebi-a-GCST004429	6	31360059	0.41988	0.0305	8290	0.8765	6.21E-76	TRUE	340.0540482
rs4151651	A	G	A	G	2.79167	-0.0296	0.028829999		FALSE	FALSE	FALSE	AS	ebi-a-GCST004429	6	31915614	0.34677	0.047	8290	0.5264	8.25E-16	TRUE	64.81046273
rs693196	T	C	T	C	0.578329	0.0082	0.258399993		FALSE	FALSE	FALSE	AS	ebi-a-GCST004429	9	15202417	0.121333	0.0169	8290	0.6543	1.88E-06	TRUE	22.71914948
rs118052498	G	A	G	A	2.04682	0.0159	0.016899999		FALSE	FALSE	FALSE	AS	ebi-a-GCST004430	10	121931396	0.445804	0.1307	3483	0.9044	4.41E-06	TRUE	21.08003764
rs16957279	G	A	G	A	0.527693	0.0061	0.361799985		FALSE	FALSE	FALSE	AS	ebi-a-GCST004430	15	33954227	0.11064	0.024	3483	0.8031	1.85E-06	TRUE	22.747744
rs182558934	T	G	T	G	3.03027	0.0923	0.02087		FALSE	FALSE	FALSE	AS	ebi-a-GCST004430	3	154070633	0.642822	0.0843	3483	0.267	2.43E-06	TRUE	22.22190002
rs285761	G	A	G	A	0.526153	0.0113	0.286300004		FALSE	FALSE	FALSE	AS	ebi-a-GCST004430	15	93182104	0.114138	0.0275	3483	0.6751	4.03E-06	TRUE	21.25022757
rs34361513	A	G	A	G	1.54753	0.079	0.03678		FALSE	FALSE	FALSE	AS	ebi-a-GCST004430	6	98190317	0.337103	0.0764	3483	0.3021	4.42E-06	TRUE	21.07428839
rs3998320	A	G	A	G	7.74282	0.0461	0.045729998		FALSE	FALSE	FALSE	AS	ebi-a-GCST004430	6	31360059	0.41988	0.0467	3483	0.3168	6.21E-76	TRUE	340.0540482
rs4151651	A	G	A	G	2.79167	0.0055	0.028829999		FALSE	FALSE	FALSE	AS	ebi-a-GCST004430	6	31915614	0.34677	0.072	3483	0.9507	8.25E-16	TRUE	64.81046273
rs693196	T	C	T	C	0.578329	0.0169	0.258399993		FALSE	FALSE	FALSE	AS	ebi-a-GCST004430	9	15202417	0.121333	0.0265	3483	0.5312	1.88E-06	TRUE	22.71914948
rs118052498	G	A	G	A	2.04682	-0.2095	0.016899999		FALSE	FALSE	FALSE	AS	ebi-a-GCST004431	10	121931396	0.445804	0.131	3421	0.1076	4.41E-06	TRUE	21.08003764
rs148257298	T	C	T	C	2.81839	-0.0973	0.01193		FALSE	FALSE	FALSE	AS	ebi-a-GCST004431	3	72175160	0.598562	0.223	3421	0.6726	2.49E-06	TRUE	22.17092917
rs16957279	G	A	G	A	0.527693	0.0019	0.361799985		FALSE	FALSE	FALSE	AS	ebi-a-GCST004431	15	33954227	0.11064	0.0244	3421	0.941	1.85E-06	TRUE	22.747744
rs182558934	T	G	T	G	3.03027	-0.0362	0.02087		FALSE	FALSE	FALSE	AS	ebi-a-GCST004431	3	154070633	0.642822	0.0848	3421	0.6761	2.43E-06	TRUE	22.22190002
rs285761	G	A	G	A	0.526153	-0.0015	0.286300004		FALSE	FALSE	FALSE	AS	ebi-a-GCST004431	15	93182104	0.114138	0.0277	3421	0.9668	4.03E-06	TRUE	21.25022757
rs34361513	A	G	A	G	1.54753	0.1029	0.03678		FALSE	FALSE	FALSE	AS	ebi-a-GCST004431	6	98190317	0.337103	0.0782	3421	0.1921	4.42E-06	TRUE	21.07428839
rs3998320	A	G	A	G	7.74282	-0.0371	0.045729998		FALSE	FALSE	FALSE	AS	ebi-a-GCST004431	6	31360059	0.41988	0.048	3421	0.4714	6.21E-76	TRUE	340.0540482
rs4151651	A	G	A	G	2.79167	0.0641	0.028829999		FALSE	FALSE	FALSE	AS	ebi-a-GCST004431	6	31915614	0.34677	0.0722	3421	0.374	8.25E-16	TRUE	64.81046273
rs693196	T	C	T	C	0.578329	0.0307	0.258399993		FALSE	FALSE	FALSE	AS	ebi-a-GCST004431	9	15202417	0.121333	0.0267	3421	0.2531	1.88E-06	TRUE	22.71914948
rs118052498	G	A	G	A	2.04682	0.0136	0.016899999		FALSE	FALSE	FALSE	AS	ebi-a-GCST004432	10	121931396	0.445804	0.0819	8293	0.9003	4.41E-06	TRUE	21.08003764
rs148257298	T	C	T	C	2.81839	0.1158	0.01193		FALSE	FALSE	FALSE	AS	ebi-a-GCST004432	3	72175160	0.598562	0.1428	8293	0.4378	2.49E-06	TRUE	22.17092917
rs16957279	G	A	G	A	0.527693	0.0252	0.361799985		FALSE	FALSE	FALSE	AS	ebi-a-GCST004432	15	33954227	0.11064	0.0156	8293	0.1079	1.85E-06	TRUE	22.747744
rs182558934	T	G	T	G	3.03027	0.0087	0.02087		FALSE	FALSE	FALSE	AS	ebi-a-GCST004432	3	154070633	0.642822	0.0522	8293	0.889	2.43E-06	TRUE	22.22190002
rs285761	G	A	G	A	0.526153	-0.0048	0.286300004		FALSE	FALSE	FALSE	AS	ebi-a-GCST004432	15	93182104	0.114138	0.0178	8293	0.7965	4.03E-06	TRUE	21.25022757
rs34361513	A	G	A	G	1.54753	-0.03	0.03678		FALSE	FALSE	FALSE	AS	ebi-a-GCST004432	6	98190317	0.337103	0.0487	8293	0.539699	4.42E-06	TRUE	21.07428839
rs3998320	A	G	A	G	7.74282	0.1168	0.045729998		FALSE	FALSE	FALSE	AS	ebi-a-GCST004432	6	31360059	0.41988	0.0306	8293	0.0001358	6.21E-76	TRUE	340.0540482
rs4151651	A	G	A	G	2.79167	0.1018	0.028829999		FALSE	FALSE	FALSE	AS	ebi-a-GCST004432	6	31915614	0.34677	0.0472	8293	0.0306902	8.25E-16	TRUE	64.81046273
rs693196	T	C	T	C	0.578329	0.0259	0.258399993		FALSE	FALSE	FALSE	AS	ebi-a-GCST004432	9	15202417	0.121333	0.0169	8293	0.124	1.88E-06	TRUE	22.71914948
rs118052498	G	A	G	A	2.04682	-0.0119	0.016899999		FALSE	FALSE	FALSE	AS	ebi-a-GCST004433	10	121931396	0.445804	0.0829	8243	0.8788	4.41E-06	TRUE	21.08003764
rs148257298	T	C	T	C	2.81839	0.184	0.01193		FALSE	FALSE	FALSE	AS	ebi-a-GCST004433	3	72175160	0.598562	0.1437	8243	0.1809	2.49E-06	TRUE	22.17092917
rs16957279	G	A	G	A	0.527693	0.0207	0.361799985		FALSE	FALSE	FALSE	AS	ebi-a-GCST004433	15	33954227	0.11064	0.0156	8243	0.1871	1.85E-06	TRUE	22.747744
rs182558934	T	G	T	G	3.03027	0.0555	0.02087		FALSE	FALSE	FALSE	AS	ebi-a-GCST004433	3	154070633	0.642822	0.0524	8243	0.2926	2.43E-06	TRUE	22.22190002
rs285761	G	A	G	A	0.526153	0.0203	0.286300004		FALSE	FALSE	FALSE	AS	ebi-a-GCST004433	15	93182104	0.114138	0.0179	8243	0.2536	4.03E-06	TRUE	21.25022757
rs34361513	A	G	A	G	1.54753	0.0761	0.03678		FALSE	FALSE	FALSE	AS	ebi-a-GCST004433	6	98190317	0.337103	0.0489	8243	0.1132	4.42E-06	TRUE	21.07428839
rs3998320	A	G	A	G	7.74282	0.0525	0.045729998		FALSE	FALSE	FALSE	AS	ebi-a-GCST004433	6	31360059	0.41988	0.0304	8243	0.0812007	6.21E-76	TRUE	340.0540482
rs4151651	A	G	A	G	2.79167	0.0738	0.028829999		FALSE	FALSE	FALSE	AS	ebi-a-GCST004433	6	31915614	0.34677	0.047	8243	0.1158	8.25E-16	TRUE	64.81046273
rs693196	T	C	T	C	0.578329	0.0131	0.258399993		FALSE	FALSE	FALSE	AS	ebi-a-GCST004433	9	15202417	0.121333	0.017	8243	0.441	1.88E-06	TRUE	22.71914948
rs118052498	G	A	G	A	2.04682	0.2059	0.016899999		FALSE	FALSE	FALSE	AS	ebi-a-GCST004434	10	121931396	0.445804	0.1214	3522	0.0897904	4.41E-06	TRUE	21.08003764
rs148257298	T	C	T	C	2.81839	0.0993	0.01193		FALSE	FALSE	FALSE	AS	ebi-a-GCST004434	3	72175160	0.598562	0.2053	3522	0.719701	2.49E-06	TRUE	22.17092917
rs16957279	G	A	G	A	0.527693	-0.0175	0.361799985		FALSE	FALSE	FALSE	AS	ebi-a-GCST004434	15	33954227	0.11064	0.024	3522	0.4656	1.85E-06	TRUE	22.747744
rs182558934	T	G	T	G	3.03027	-0.0641	0.02087		FALSE	FALSE	FALSE	AS	ebi-a-GCST004434	3	154070633	0.642822	0.0836	3522	0.4167	2.43E-06	TRUE	22.22190002
rs285761	G	A	G	A	0.526153	-0.0083	0.286300004		FALSE	FALSE	FALSE	AS	ebi-a-GCST004434	15	93182104	0.114138	0.0274	3522	0.7752	4.03E-06	TRUE	21.25022757
rs34361513	A	G	A	G	1.54753	-0.0106	0.03678		FALSE	FALSE	FALSE	AS	ebi-a-GCST004434	6	98190317	0.337103	0.0786	3522	0.9108	4.42E-06	TRUE	21.07428839
rs3998320	A	G	A	G	7.74282	0.0385	0.045729998		FALSE	FALSE	FALSE	AS	ebi-a-GCST004434	6	31360059	0.41988	0.0469	3522	0.4184	6.21E-76	TRUE	340.0540482
rs4151651	A	G	A	G	2.79167	0.1338	0.028829999		FALSE	FALSE	FALSE	AS	ebi-a-GCST004434	6	31915614	0.34677	0.0719	3522	0.0634395	8.25E-16	TRUE	64.81046273
rs693196	T	C	T	C	0.578329	0.0257	0.258399993		FALSE	FALSE	FALSE	AS	ebi-a-GCST004434	9	15202417	0.121333	0.0263	3522	0.3302	1.88E-06	TRUE	22.71914948
rs118052498	G	A	G	A	2.04682	-0.028	0.016899999		FALSE	FALSE	FALSE	AS	ebi-a-GCST004435	10	121931396	0.445804	0.1213	3685	0.8222	4.41E-06	TRUE	21.08003764
rs148257298	T	C	T	C	2.81839	0.2298	0.01193		FALSE	FALSE	FALSE	AS	ebi-a-GCST004435	3	72175160	0.598562	0.2067	3685	0.257	2.49E-06	TRUE	22.17092917
rs16957279	G	A	G	A	0.527693	0.0162	0.361799985		FALSE	FALSE	FALSE	AS	ebi-a-GCST004435	15	33954227	0.11064	0.0235	3685	0.490801	1.85E-06	TRUE	22.747744
rs182558934	T	G	T	G	3.03027	-0.0249	0.02087		FALSE	FALSE	FALSE	AS	ebi-a-GCST004435	3	154070633	0.642822	0.0816	3685	0.7366	2.43E-06	TRUE	22.22190002
rs285761	G	A	G	A	0.526153	-0.0018	0.286300004		FALSE	FALSE	FALSE	AS	ebi-a-GCST004435	15	93182104	0.114138	0.0267	3685	0.9307	4.03E-06	TRUE	21.25022757
rs34361513	A	G	A	G	1.54753	0.006	0.03678		FALSE	FALSE	FALSE	AS	ebi-a-GCST004435	6	98190317	0.337103	0.0756	3685	0.9335	4.42E-06	TRUE	21.07428839
rs3998320	A	G	A	G	7.74282	0.0116	0.045729998		FALSE	FALSE	FALSE	AS	ebi-a-GCST004435	6	31360059	0.41988	0.0456	3685	0.7958	6.21E-76	TRUE	340.0540482
rs4151651	A	G	A	G	2.79167	0.0869	0.028829999		FALSE	FALSE	FALSE	AS	ebi-a-GCST004435	6	31915614	0.34677	0.0705	3685	0.2155	8.25E-16	TRUE	64.81046273
rs693196	T	C	T	C	0.578329	0.0049	0.258399993		FALSE	FALSE	FALSE	AS	ebi-a-GCST004435	9	15202417	0.121333	0.0257	3685	0.8668	1.88E-06	TRUE	22.71914948
rs118052498	G	A	G	A	2.04682	0.2927	0.016899999		FALSE	FALSE	FALSE	AS	ebi-a-GCST004436	10	121931396	0.445804	0.1515	840	0.0533605	4.41E-06	TRUE	21.08003764
rs139932310	T	C	T	C	3.34779	-0.383	0.01093		FALSE	FALSE	FALSE	AS	ebi-a-GCST004436	17	10940120	0.724665	0.2995	840	0.201	3.84E-06	TRUE	21.34233061
rs16957279	G	A	G	A	0.527693	-0.0018	0.361799985		FALSE	FALSE	FALSE	AS	ebi-a-GCST004436	15	33954227	0.11064	0.0287	840	0.951	1.85E-06	TRUE	22.747744
rs182558934	T	G	T	G	3.03027	0.0035	0.02087		FALSE	FALSE	FALSE	AS	ebi-a-GCST004436	3	154070633	0.642822	0.1024	840	0.9795	2.43E-06	TRUE	22.22190002
rs285761	G	A	G	A	0.526153	0.0289	0.286300004		FALSE	FALSE	FALSE	AS	ebi-a-GCST004436	15	93182104	0.114138	0.0325	840	0.3759	4.03E-06	TRUE	21.25022757
rs34361513	A	G	A	G	1.54753	-0.0983	0.03678		FALSE	FALSE	FALSE	AS	ebi-a-GCST004436	6	98190317	0.337103	0.0944	840	0.2989	4.42E-06	TRUE	21.07428839
rs3998320	A	G	A	G	7.74282	0.0309	0.045729998		FALSE	FALSE	FALSE	AS	ebi-a-GCST004436	6	31360059	0.41988	0.0566	840	0.582101	6.21E-76	TRUE	340.0540482
rs4151651	A	G	A	G	2.79167	0.0594	0.028829999		FALSE	FALSE	FALSE	AS	ebi-a-GCST004436	6	31915614	0.34677	0.0868	840	0.489199	8.25E-16	TRUE	64.81046273
rs693196	T	C	T	C	0.578329	-0.037	0.258399993		FALSE	FALSE	FALSE	AS	ebi-a-GCST004436	9	15202417	0.121333	0.0312	840	0.2184	1.88E-06	TRUE	22.71914948
rs16957279	G	A	G	A	0.527693	0.0744	0.361799985		FALSE	FALSE	FALSE	AS	ebi-a-GCST004437	15	33954227	0.11064	0.0441	843	0.0923592	1.85E-06	TRUE	22.747744
rs182558934	T	G	T	G	3.03027	-0.1322	0.02087		FALSE	FALSE	FALSE	AS	ebi-a-GCST004437	3	154070633	0.642822	0.1807	843	0.4388	2.43E-06	TRUE	22.22190002
rs285761	G	A	G	A	0.526153	-0.0105	0.286300004		FALSE	FALSE	FALSE	AS	ebi-a-GCST004437	15	93182104	0.114138	0.0483	843	0.8425	4.03E-06	TRUE	21.25022757
rs34361513	A	G	A	G	1.54753	-0.2302	0.03678		FALSE	FALSE	FALSE	AS	ebi-a-GCST004437	6	98190317	0.337103	0.1371	843	0.0929694	4.42E-06	TRUE	21.07428839
rs3998320	A	G	A	G	7.74282	0.2554	0.045729998		FALSE	FALSE	FALSE	AS	ebi-a-GCST004437	6	31360059	0.41988	0.0831	843	0.002174	6.21E-76	TRUE	340.0540482
rs4151651	A	G	A	G	2.79167	0.1189	0.028829999		FALSE	FALSE	FALSE	AS	ebi-a-GCST004437	6	31915614	0.34677	0.1231	843	0.3514	8.25E-16	TRUE	64.81046273
rs693196	T	C	T	C	0.578329	-5.00E-04	0.258399993		FALSE	FALSE	FALSE	AS	ebi-a-GCST004437	9	15202417	0.121333	0.0482	843	0.9971	1.88E-06	TRUE	22.71914948
rs118052498	G	A	G	A	2.04682	-0.0396	0.016899999		FALSE	FALSE	FALSE	AS	ebi-a-GCST004438	10	121931396	0.445804	0.0816	8293	0.631499	4.41E-06	TRUE	21.08003764
rs148257298	T	C	T	C	2.81839	0.1596	0.01193		FALSE	FALSE	FALSE	AS	ebi-a-GCST004438	3	72175160	0.598562	0.1427	8293	0.2834	2.49E-06	TRUE	22.17092917
rs16957279	G	A	G	A	0.527693	0.0122	0.361799985		FALSE	FALSE	FALSE	AS	ebi-a-GCST004438	15	33954227	0.11064	0.0157	8293	0.4364	1.85E-06	TRUE	22.747744
rs182558934	T	G	T	G	3.03027	0.0483	0.02087		FALSE	FALSE	FALSE	AS	ebi-a-GCST004438	3	154070633	0.642822	0.0524	8293	0.3676	2.43E-06	TRUE	22.22190002
rs285761	G	A	G	A	0.526153	0.008	0.286300004		FALSE	FALSE	FALSE	AS	ebi-a-GCST004438	15	93182104	0.114138	0.0179	8293	0.6509	4.03E-06	TRUE	21.25022757
rs34361513	A	G	A	G	1.54753	0.0703	0.03678		FALSE	FALSE	FALSE	AS	ebi-a-GCST004438	6	98190317	0.337103	0.049	8293	0.1554	4.42E-06	TRUE	21.07428839
rs3998320	A	G	A	G	7.74282	0.0192	0.045729998		FALSE	FALSE	FALSE	AS	ebi-a-GCST004438	6	31360059	0.41988	0.0305	8293	0.5487	6.21E-76	TRUE	340.0540482
rs4151651	A	G	A	G	2.79167	-0.0189	0.028829999		FALSE	FALSE	FALSE	AS	ebi-a-GCST004438	6	31915614	0.34677	0.0471	8293	0.6838	8.25E-16	TRUE	64.81046273
rs693196	T	C	T	C	0.578329	0.0199	0.258399993		FALSE	FALSE	FALSE	AS	ebi-a-GCST004438	9	15202417	0.121333	0.017	8293	0.2415	1.88E-06	TRUE	22.71914948
rs118052498	G	A	G	A	2.04682	-0.0139	0.016899999		FALSE	FALSE	FALSE	AS	ebi-a-GCST004439	10	121931396	0.445804	0.0827	8270	0.8573	4.41E-06	TRUE	21.08003764
rs148257298	T	C	T	C	2.81839	0.2024	0.01193		FALSE	FALSE	FALSE	AS	ebi-a-GCST004439	3	72175160	0.598562	0.1409	8270	0.174	2.49E-06	TRUE	22.17092917
rs16957279	G	A	G	A	0.527693	0.0269	0.361799985		FALSE	FALSE	FALSE	AS	ebi-a-GCST004439	15	33954227	0.11064	0.0156	8270	0.0858697	1.85E-06	TRUE	22.747744
rs182558934	T	G	T	G	3.03027	0.0254	0.02087		FALSE	FALSE	FALSE	AS	ebi-a-GCST004439	3	154070633	0.642822	0.0522	8270	0.6898	2.43E-06	TRUE	22.22190002
rs285761	G	A	G	A	0.526153	-0.0149	0.286300004		FALSE	FALSE	FALSE	AS	ebi-a-GCST004439	15	93182104	0.114138	0.0179	8270	0.4151	4.03E-06	TRUE	21.25022757
rs34361513	A	G	A	G	1.54753	-0.0634	0.03678		FALSE	FALSE	FALSE	AS	ebi-a-GCST004439	6	98190317	0.337103	0.049	8270	0.189	4.42E-06	TRUE	21.07428839
rs3998320	A	G	A	G	7.74282	0.0565	0.045729998		FALSE	FALSE	FALSE	AS	ebi-a-GCST004439	6	31360059	0.41988	0.0305	8270	0.0664095	6.21E-76	TRUE	340.0540482
rs4151651	A	G	A	G	2.79167	0.0819	0.028829999		FALSE	FALSE	FALSE	AS	ebi-a-GCST004439	6	31915614	0.34677	0.047	8270	0.0818597	8.25E-16	TRUE	64.81046273
rs693196	T	C	T	C	0.578329	0.0279	0.258399993		FALSE	FALSE	FALSE	AS	ebi-a-GCST004439	9	15202417	0.121333	0.0169	8270	0.0987598	1.88E-06	TRUE	22.71914948
rs118052498	G	A	G	A	2.04682	0.1584	0.016899999		FALSE	FALSE	FALSE	AS	ebi-a-GCST004440	10	121931396	0.445804	0.1198	3685	0.1864	4.41E-06	TRUE	21.08003764
rs148257298	T	C	T	C	2.81839	0.1286	0.01193		FALSE	FALSE	FALSE	AS	ebi-a-GCST004440	3	72175160	0.598562	0.2056	3685	0.5324	2.49E-06	TRUE	22.17092917
rs16957279	G	A	G	A	0.527693	0.0042	0.361799985		FALSE	FALSE	FALSE	AS	ebi-a-GCST004440	15	33954227	0.11064	0.0235	3685	0.8678	1.85E-06	TRUE	22.747744
rs182558934	T	G	T	G	3.03027	-0.0509	0.02087		FALSE	FALSE	FALSE	AS	ebi-a-GCST004440	3	154070633	0.642822	0.0826	3685	0.5622	2.43E-06	TRUE	22.22190002
rs285761	G	A	G	A	0.526153	-0.0043	0.286300004		FALSE	FALSE	FALSE	AS	ebi-a-GCST004440	15	93182104	0.114138	0.0267	3685	0.8789	4.03E-06	TRUE	21.25022757
rs34361513	A	G	A	G	1.54753	-0.0282	0.03678		FALSE	FALSE	FALSE	AS	ebi-a-GCST004440	6	98190317	0.337103	0.0757	3685	0.6995	4.42E-06	TRUE	21.07428839
rs3998320	A	G	A	G	7.74282	0.002	0.045729998		FALSE	FALSE	FALSE	AS	ebi-a-GCST004440	6	31360059	0.41988	0.0456	3685	0.9403	6.21E-76	TRUE	340.0540482
rs4151651	A	G	A	G	2.79167	0.114	0.028829999		FALSE	FALSE	FALSE	AS	ebi-a-GCST004440	6	31915614	0.34677	0.0706	3685	0.1068	8.25E-16	TRUE	64.81046273
rs693196	T	C	T	C	0.578329	0.026	0.258399993		FALSE	FALSE	FALSE	AS	ebi-a-GCST004440	9	15202417	0.121333	0.0257	3685	0.3186	1.88E-06	TRUE	22.71914948
rs118052498	G	A	G	A	2.04682	0.013	0.016899999		FALSE	FALSE	FALSE	AS	ebi-a-GCST004441	10	121931396	0.445804	0.1234	3636	0.9016	4.41E-06	TRUE	21.08003764
rs148257298	T	C	T	C	2.81839	0.1882	0.01193		FALSE	FALSE	FALSE	AS	ebi-a-GCST004441	3	72175160	0.598562	0.2038	3636	0.4054	2.49E-06	TRUE	22.17092917
rs16957279	G	A	G	A	0.527693	0.0244	0.361799985		FALSE	FALSE	FALSE	AS	ebi-a-GCST004441	15	33954227	0.11064	0.0236	3636	0.3017	1.85E-06	TRUE	22.747744
rs182558934	T	G	T	G	3.03027	0.0328	0.02087		FALSE	FALSE	FALSE	AS	ebi-a-GCST004441	3	154070633	0.642822	0.0826	3636	0.682501	2.43E-06	TRUE	22.22190002
rs285761	G	A	G	A	0.526153	0.004	0.286300004		FALSE	FALSE	FALSE	AS	ebi-a-GCST004441	15	93182104	0.114138	0.027	3636	0.8828	4.03E-06	TRUE	21.25022757
rs34361513	A	G	A	G	1.54753	-0.0169	0.03678		FALSE	FALSE	FALSE	AS	ebi-a-GCST004441	6	98190317	0.337103	0.0767	3636	0.8143	4.42E-06	TRUE	21.07428839
rs3998320	A	G	A	G	7.74282	0.0298	0.045729998		FALSE	FALSE	FALSE	AS	ebi-a-GCST004441	6	31360059	0.41988	0.0461	3636	0.5038	6.21E-76	TRUE	340.0540482
rs4151651	A	G	A	G	2.79167	-0.0093	0.028829999		FALSE	FALSE	FALSE	AS	ebi-a-GCST004441	6	31915614	0.34677	0.0709	3636	0.8943	8.25E-16	TRUE	64.81046273
rs693196	T	C	T	C	0.578329	0.0125	0.258399993		FALSE	FALSE	FALSE	AS	ebi-a-GCST004441	9	15202417	0.121333	0.0258	3636	0.634501	1.88E-06	TRUE	22.71914948
rs118052498	G	A	G	A	2.04682	0.0429	0.016899999		FALSE	FALSE	FALSE	AS	ebi-a-GCST004442	10	121931396	0.445804	0.0826	7760	0.618899	4.41E-06	TRUE	21.08003764
rs148257298	T	C	T	C	2.81839	0.2381	0.01193		FALSE	FALSE	FALSE	AS	ebi-a-GCST004442	3	72175160	0.598562	0.1481	7760	0.1077	2.49E-06	TRUE	22.17092917
rs16957279	G	A	G	A	0.527693	0.022	0.361799985		FALSE	FALSE	FALSE	AS	ebi-a-GCST004442	15	33954227	0.11064	0.0161	7760	0.1739	1.85E-06	TRUE	22.747744
rs182558934	T	G	T	G	3.03027	0.0033	0.02087		FALSE	FALSE	FALSE	AS	ebi-a-GCST004442	3	154070633	0.642822	0.0537	7760	0.9945	2.43E-06	TRUE	22.22190002
rs285761	G	A	G	A	0.526153	0.0027	0.286300004		FALSE	FALSE	FALSE	AS	ebi-a-GCST004442	15	93182104	0.114138	0.0184	7760	0.8808	4.03E-06	TRUE	21.25022757
rs34361513	A	G	A	G	1.54753	0.0081	0.03678		FALSE	FALSE	FALSE	AS	ebi-a-GCST004442	6	98190317	0.337103	0.0513	7760	0.9018	4.42E-06	TRUE	21.07428839
rs3998320	A	G	A	G	7.74282	0.0814	0.045729998		FALSE	FALSE	FALSE	AS	ebi-a-GCST004442	6	31360059	0.41988	0.0315	7760	0.0104501	6.21E-76	TRUE	340.0540482
rs4151651	A	G	A	G	2.79167	0.0612	0.028829999		FALSE	FALSE	FALSE	AS	ebi-a-GCST004442	6	31915614	0.34677	0.0483	7760	0.2081	8.25E-16	TRUE	64.81046273
rs693196	T	C	T	C	0.578329	0.0066	0.258399993		FALSE	FALSE	FALSE	AS	ebi-a-GCST004442	9	15202417	0.121333	0.0175	7760	0.699	1.88E-06	TRUE	22.71914948
rs118052498	G	A	G	A	2.04682	0.2503	0.016899999		FALSE	FALSE	FALSE	AS	ebi-a-GCST004443	10	121931396	0.445804	0.1196	3557	0.0367697	4.41E-06	TRUE	21.08003764
rs148257298	T	C	T	C	2.81839	0.0813	0.01193		FALSE	FALSE	FALSE	AS	ebi-a-GCST004443	3	72175160	0.598562	0.2065	3557	0.7687	2.49E-06	TRUE	22.17092917
rs16957279	G	A	G	A	0.527693	0.0304	0.361799985		FALSE	FALSE	FALSE	AS	ebi-a-GCST004443	15	33954227	0.11064	0.0239	3557	0.2024	1.85E-06	TRUE	22.747744
rs182558934	T	G	T	G	3.03027	-0.0606	0.02087		FALSE	FALSE	FALSE	AS	ebi-a-GCST004443	3	154070633	0.642822	0.0844	3557	0.4114	2.43E-06	TRUE	22.22190002
rs285761	G	A	G	A	0.526153	-0.0507	0.286300004		FALSE	FALSE	FALSE	AS	ebi-a-GCST004443	15	93182104	0.114138	0.0273	3557	0.0679501	4.03E-06	TRUE	21.25022757
rs34361513	A	G	A	G	1.54753	-0.0781	0.03678		FALSE	FALSE	FALSE	AS	ebi-a-GCST004443	6	98190317	0.337103	0.0788	3557	0.3216	4.42E-06	TRUE	21.07428839
rs3998320	A	G	A	G	7.74282	0.034	0.045729998		FALSE	FALSE	FALSE	AS	ebi-a-GCST004443	6	31360059	0.41988	0.0464	3557	0.4786	6.21E-76	TRUE	340.0540482
rs4151651	A	G	A	G	2.79167	0.0864	0.028829999		FALSE	FALSE	FALSE	AS	ebi-a-GCST004443	6	31915614	0.34677	0.0714	3557	0.2272	8.25E-16	TRUE	64.81046273
rs693196	T	C	T	C	0.578329	0.026	0.258399993		FALSE	FALSE	FALSE	AS	ebi-a-GCST004443	9	15202417	0.121333	0.0262	3557	0.3228	1.88E-06	TRUE	22.71914948
rs118052498	G	A	G	A	2.04682	0.0272	0.016899999		FALSE	FALSE	FALSE	AS	ebi-a-GCST004444	10	121931396	0.445804	0.0848	7681	0.7591	4.41E-06	TRUE	21.08003764
rs148257298	T	C	T	C	2.81839	0.1219	0.01193		FALSE	FALSE	FALSE	AS	ebi-a-GCST004444	3	72175160	0.598562	0.1438	7681	0.4479	2.49E-06	TRUE	22.17092917
rs16957279	G	A	G	A	0.527693	0.0135	0.361799985		FALSE	FALSE	FALSE	AS	ebi-a-GCST004444	15	33954227	0.11064	0.0162	7681	0.4037	1.85E-06	TRUE	22.747744
rs182558934	T	G	T	G	3.03027	-0.0697	0.02087		FALSE	FALSE	FALSE	AS	ebi-a-GCST004444	3	154070633	0.642822	0.0536	7681	0.168	2.43E-06	TRUE	22.22190002
rs285761	G	A	G	A	0.526153	-0.0102	0.286300004		FALSE	FALSE	FALSE	AS	ebi-a-GCST004444	15	93182104	0.114138	0.0185	7681	0.5863	4.03E-06	TRUE	21.25022757
rs34361513	A	G	A	G	1.54753	-0.0164	0.03678		FALSE	FALSE	FALSE	AS	ebi-a-GCST004444	6	98190317	0.337103	0.0505	7681	0.680201	4.42E-06	TRUE	21.07428839
rs3998320	A	G	A	G	7.74282	0.0387	0.045729998		FALSE	FALSE	FALSE	AS	ebi-a-GCST004444	6	31360059	0.41988	0.0315	7681	0.2257	6.21E-76	TRUE	340.0540482
rs4151651	A	G	A	G	2.79167	-0.0337	0.028829999		FALSE	FALSE	FALSE	AS	ebi-a-GCST004444	6	31915614	0.34677	0.0479	7681	0.488	8.25E-16	TRUE	64.81046273
rs693196	T	C	T	C	0.578329	0.0142	0.258399993		FALSE	FALSE	FALSE	AS	ebi-a-GCST004444	9	15202417	0.121333	0.0176	7681	0.4129	1.88E-06	TRUE	22.71914948
rs118052498	G	A	G	A	2.04682	0.1908	0.016899999		FALSE	FALSE	FALSE	AS	ebi-a-GCST004445	10	121931396	0.445804	0.1215	3526	0.1177	4.41E-06	TRUE	21.08003764
rs148257298	T	C	T	C	2.81839	0.3821	0.01193		FALSE	FALSE	FALSE	AS	ebi-a-GCST004445	3	72175160	0.598562	0.2063	3526	0.0744801	2.49E-06	TRUE	22.17092917
rs16957279	G	A	G	A	0.527693	0.0164	0.361799985		FALSE	FALSE	FALSE	AS	ebi-a-GCST004445	15	33954227	0.11064	0.0239	3526	0.494399	1.85E-06	TRUE	22.747744
rs182558934	T	G	T	G	3.03027	-0.0174	0.02087		FALSE	FALSE	FALSE	AS	ebi-a-GCST004445	3	154070633	0.642822	0.0834	3526	0.8373	2.43E-06	TRUE	22.22190002
rs285761	G	A	G	A	0.526153	-0.0166	0.286300004		FALSE	FALSE	FALSE	AS	ebi-a-GCST004445	15	93182104	0.114138	0.0274	3526	0.566601	4.03E-06	TRUE	21.25022757
rs34361513	A	G	A	G	1.54753	0.0432	0.03678		FALSE	FALSE	FALSE	AS	ebi-a-GCST004445	6	98190317	0.337103	0.0803	3526	0.5736	4.42E-06	TRUE	21.07428839
rs3998320	A	G	A	G	7.74282	0.031	0.045729998		FALSE	FALSE	FALSE	AS	ebi-a-GCST004445	6	31360059	0.41988	0.0469	3526	0.5399	6.21E-76	TRUE	340.0540482
rs4151651	A	G	A	G	2.79167	0.0858	0.028829999		FALSE	FALSE	FALSE	AS	ebi-a-GCST004445	6	31915614	0.34677	0.0719	3526	0.2349	8.25E-16	TRUE	64.81046273
rs693196	T	C	T	C	0.578329	0.0409	0.258399993		FALSE	FALSE	FALSE	AS	ebi-a-GCST004445	9	15202417	0.121333	0.0262	3526	0.1161	1.88E-06	TRUE	22.71914948
rs118052498	G	A	G	A	2.04682	0.0552	0.016899999		FALSE	FALSE	FALSE	AS	ebi-a-GCST004446	10	121931396	0.445804	0.082	8189	0.535499	4.41E-06	TRUE	21.08003764
rs148257298	T	C	T	C	2.81839	0.2487	0.01193		FALSE	FALSE	FALSE	AS	ebi-a-GCST004446	3	72175160	0.598562	0.1426	8189	0.0862204	2.49E-06	TRUE	22.17092917
rs16957279	G	A	G	A	0.527693	-0.007	0.361799985		FALSE	FALSE	FALSE	AS	ebi-a-GCST004446	15	33954227	0.11064	0.0157	8189	0.657301	1.85E-06	TRUE	22.747744
rs182558934	T	G	T	G	3.03027	0.0143	0.02087		FALSE	FALSE	FALSE	AS	ebi-a-GCST004446	3	154070633	0.642822	0.0527	8189	0.8559	2.43E-06	TRUE	22.22190002
rs285761	G	A	G	A	0.526153	0.0103	0.286300004		FALSE	FALSE	FALSE	AS	ebi-a-GCST004446	15	93182104	0.114138	0.018	8189	0.5488	4.03E-06	TRUE	21.25022757
rs34361513	A	G	A	G	1.54753	0.004	0.03678		FALSE	FALSE	FALSE	AS	ebi-a-GCST004446	6	98190317	0.337103	0.0494	8189	0.9498	4.42E-06	TRUE	21.07428839
rs3998320	A	G	A	G	7.74282	0.0691	0.045729998		FALSE	FALSE	FALSE	AS	ebi-a-GCST004446	6	31360059	0.41988	0.0306	8189	0.0249597	6.21E-76	TRUE	340.0540482
rs4151651	A	G	A	G	2.79167	0.0815	0.028829999		FALSE	FALSE	FALSE	AS	ebi-a-GCST004446	6	31915614	0.34677	0.0473	8189	0.0853493	8.25E-16	TRUE	64.81046273
rs693196	T	C	T	C	0.578329	-0.0231	0.258399993		FALSE	FALSE	FALSE	AS	ebi-a-GCST004446	9	15202417	0.121333	0.017	8189	0.1788	1.88E-06	TRUE	22.71914948
rs118052498	G	A	G	A	2.04682	0.3066	0.016899999		FALSE	FALSE	FALSE	AS	ebi-a-GCST004447	10	121931396	0.445804	0.1197	3638	0.0105201	4.41E-06	TRUE	21.08003764
rs148257298	T	C	T	C	2.81839	0.2108	0.01193		FALSE	FALSE	FALSE	AS	ebi-a-GCST004447	3	72175160	0.598562	0.2014	3638	0.2776	2.49E-06	TRUE	22.17092917
rs16957279	G	A	G	A	0.527693	-0.0257	0.361799985		FALSE	FALSE	FALSE	AS	ebi-a-GCST004447	15	33954227	0.11064	0.0236	3638	0.2748	1.85E-06	TRUE	22.747744
rs182558934	T	G	T	G	3.03027	-0.0841	0.02087		FALSE	FALSE	FALSE	AS	ebi-a-GCST004447	3	154070633	0.642822	0.0819	3638	0.2749	2.43E-06	TRUE	22.22190002
rs285761	G	A	G	A	0.526153	-0.0023	0.286300004		FALSE	FALSE	FALSE	AS	ebi-a-GCST004447	15	93182104	0.114138	0.0269	3638	0.9496	4.03E-06	TRUE	21.25022757
rs34361513	A	G	A	G	1.54753	-0.0805	0.03678		FALSE	FALSE	FALSE	AS	ebi-a-GCST004447	6	98190317	0.337103	0.0759	3638	0.288	4.42E-06	TRUE	21.07428839
rs3998320	A	G	A	G	7.74282	0.0312	0.045729998		FALSE	FALSE	FALSE	AS	ebi-a-GCST004447	6	31360059	0.41988	0.0459	3638	0.5124	6.21E-76	TRUE	340.0540482
rs4151651	A	G	A	G	2.79167	0.0951	0.028829999		FALSE	FALSE	FALSE	AS	ebi-a-GCST004447	6	31915614	0.34677	0.071	3638	0.1819	8.25E-16	TRUE	64.81046273
rs693196	T	C	T	C	0.578329	0.0079	0.258399993		FALSE	FALSE	FALSE	AS	ebi-a-GCST004447	9	15202417	0.121333	0.0258	3638	0.7626	1.88E-06	TRUE	22.71914948
rs118052498	G	A	G	A	2.04682	0.3045	0.016899999		FALSE	FALSE	FALSE	AS	ebi-a-GCST004448	10	121931396	0.445804	0.0979	3309	0.0151199	4.41E-06	TRUE	21.08003764
rs139932310	T	C	T	C	3.34779	-0.1678	0.01093		FALSE	FALSE	FALSE	AS	ebi-a-GCST004448	17	10940120	0.724665	0.1643	3309	0.702399	3.84E-06	TRUE	21.34233061
rs148257298	T	C	T	C	2.81839	0.2181	0.01193		FALSE	FALSE	FALSE	AS	ebi-a-GCST004448	3	72175160	0.598562	0.1724	3309	0.09192	2.49E-06	TRUE	22.17092917
rs16957279	G	A	G	A	0.527693	0.0072	0.361799985		FALSE	FALSE	FALSE	AS	ebi-a-GCST004448	15	33954227	0.11064	0.0187	3309	0.5759	1.85E-06	TRUE	22.747744
rs182558934	T	G	T	G	3.03027	-0.012	0.02087		FALSE	FALSE	FALSE	AS	ebi-a-GCST004448	3	154070633	0.642822	0.0665	3309	0.735401	2.43E-06	TRUE	22.22190002
rs285761	G	A	G	A	0.526153	0.0355	0.286300004		FALSE	FALSE	FALSE	AS	ebi-a-GCST004448	15	93182104	0.114138	0.0214	3309	0.1489	4.03E-06	TRUE	21.25022757
rs34361513	A	G	A	G	1.54753	-0.0361	0.03678		FALSE	FALSE	FALSE	AS	ebi-a-GCST004448	6	98190317	0.337103	0.0621	3309	0.8666	4.42E-06	TRUE	21.07428839
rs3998320	A	G	A	G	7.74282	0.0385	0.045729998		FALSE	FALSE	FALSE	AS	ebi-a-GCST004448	6	31360059	0.41988	0.0366	3309	0.3574	6.21E-76	TRUE	340.0540482
rs4151651	A	G	A	G	2.79167	0.0873	0.028829999		FALSE	FALSE	FALSE	AS	ebi-a-GCST004448	6	31915614	0.34677	0.0564	3309	0.1482	8.25E-16	TRUE	64.81046273
rs693196	T	C	T	C	0.578329	-0.0239	0.258399993		FALSE	FALSE	FALSE	AS	ebi-a-GCST004448	9	15202417	0.121333	0.0204	3309	0.601501	1.88E-06	TRUE	22.71914948
rs118052498	G	A	G	A	2.04682	-0.0282	0.016899999		FALSE	FALSE	FALSE	AS	ebi-a-GCST004449	10	121931396	0.445804	0.0819	8292	0.7247	4.41E-06	TRUE	21.08003764
rs148257298	T	C	T	C	2.81839	0.2686	0.01193		FALSE	FALSE	FALSE	AS	ebi-a-GCST004449	3	72175160	0.598562	0.1414	8292	0.0828095	2.49E-06	TRUE	22.17092917
rs16957279	G	A	G	A	0.527693	-0.008	0.361799985		FALSE	FALSE	FALSE	AS	ebi-a-GCST004449	15	33954227	0.11064	0.0156	8292	0.6109	1.85E-06	TRUE	22.747744
rs182558934	T	G	T	G	3.03027	0.0042	0.02087		FALSE	FALSE	FALSE	AS	ebi-a-GCST004449	3	154070633	0.642822	0.0522	8292	0.955	2.43E-06	TRUE	22.22190002
rs285761	G	A	G	A	0.526153	0.0021	0.286300004		FALSE	FALSE	FALSE	AS	ebi-a-GCST004449	15	93182104	0.114138	0.0178	8292	0.9004	4.03E-06	TRUE	21.25022757
rs34361513	A	G	A	G	1.54753	0.0549	0.03678		FALSE	FALSE	FALSE	AS	ebi-a-GCST004449	6	98190317	0.337103	0.0489	8292	0.2788	4.42E-06	TRUE	21.07428839
rs3998320	A	G	A	G	7.74282	0.0293	0.045729998		FALSE	FALSE	FALSE	AS	ebi-a-GCST004449	6	31360059	0.41988	0.0304	8292	0.3362	6.21E-76	TRUE	340.0540482
rs4151651	A	G	A	G	2.79167	-0.0665	0.028829999		FALSE	FALSE	FALSE	AS	ebi-a-GCST004449	6	31915614	0.34677	0.0471	8292	0.1595	8.25E-16	TRUE	64.81046273
rs693196	T	C	T	C	0.578329	0.0262	0.258399993		FALSE	FALSE	FALSE	AS	ebi-a-GCST004449	9	15202417	0.121333	0.0169	8292	0.1239	1.88E-06	TRUE	22.71914948
rs118052498	G	A	G	A	2.04682	0.2914	0.016899999		FALSE	FALSE	FALSE	AS	ebi-a-GCST004450	10	121931396	0.445804	0.1219	3634	0.0162701	4.41E-06	TRUE	21.08003764
rs148257298	T	C	T	C	2.81839	0.3688	0.01193		FALSE	FALSE	FALSE	AS	ebi-a-GCST004450	3	72175160	0.598562	0.2024	3634	0.08192	2.49E-06	TRUE	22.17092917
rs16957279	G	A	G	A	0.527693	0.0059	0.361799985		FALSE	FALSE	FALSE	AS	ebi-a-GCST004450	15	33954227	0.11064	0.0236	3634	0.8002	1.85E-06	TRUE	22.747744
rs182558934	T	G	T	G	3.03027	-0.1153	0.02087		FALSE	FALSE	FALSE	AS	ebi-a-GCST004450	3	154070633	0.642822	0.0823	3634	0.1502	2.43E-06	TRUE	22.22190002
rs285761	G	A	G	A	0.526153	-0.0086	0.286300004		FALSE	FALSE	FALSE	AS	ebi-a-GCST004450	15	93182104	0.114138	0.0269	3634	0.7659	4.03E-06	TRUE	21.25022757
rs34361513	A	G	A	G	1.54753	-0.0576	0.03678		FALSE	FALSE	FALSE	AS	ebi-a-GCST004450	6	98190317	0.337103	0.0764	3634	0.4508	4.42E-06	TRUE	21.07428839
rs3998320	A	G	A	G	7.74282	0.0283	0.045729998		FALSE	FALSE	FALSE	AS	ebi-a-GCST004450	6	31360059	0.41988	0.0459	3634	0.5538	6.21E-76	TRUE	340.0540482
rs4151651	A	G	A	G	2.79167	0.0791	0.028829999		FALSE	FALSE	FALSE	AS	ebi-a-GCST004450	6	31915614	0.34677	0.0708	3634	0.2662	8.25E-16	TRUE	64.81046273
rs693196	T	C	T	C	0.578329	0.016	0.258399993		FALSE	FALSE	FALSE	AS	ebi-a-GCST004450	9	15202417	0.121333	0.0259	3634	0.5365	1.88E-06	TRUE	22.71914948
rs118052498	G	A	G	A	2.04682	0.1605	0.016899999		FALSE	FALSE	FALSE	AS	ebi-a-GCST004451	10	121931396	0.445804	0.1228	3409	0.1919	4.41E-06	TRUE	21.08003764
rs148257298	T	C	T	C	2.81839	-0.0327	0.01193		FALSE	FALSE	FALSE	AS	ebi-a-GCST004451	3	72175160	0.598562	0.2137	3409	0.8429	2.49E-06	TRUE	22.17092917
rs16957279	G	A	G	A	0.527693	-8.00E-04	0.361799985		FALSE	FALSE	FALSE	AS	ebi-a-GCST004451	15	33954227	0.11064	0.0243	3409	0.9727	1.85E-06	TRUE	22.747744
rs182558934	T	G	T	G	3.03027	-0.1136	0.02087		FALSE	FALSE	FALSE	AS	ebi-a-GCST004451	3	154070633	0.642822	0.0863	3409	0.1589	2.43E-06	TRUE	22.22190002
rs285761	G	A	G	A	0.526153	0.0022	0.286300004		FALSE	FALSE	FALSE	AS	ebi-a-GCST004451	15	93182104	0.114138	0.0278	3409	0.9218	4.03E-06	TRUE	21.25022757
rs34361513	A	G	A	G	1.54753	-0.1387	0.03678		FALSE	FALSE	FALSE	AS	ebi-a-GCST004451	6	98190317	0.337103	0.0806	3409	0.0789296	4.42E-06	TRUE	21.07428839
rs3998320	A	G	A	G	7.74282	0.0306	0.045729998		FALSE	FALSE	FALSE	AS	ebi-a-GCST004451	6	31360059	0.41988	0.0477	3409	0.549201	6.21E-76	TRUE	340.0540482
rs4151651	A	G	A	G	2.79167	0.0542	0.028829999		FALSE	FALSE	FALSE	AS	ebi-a-GCST004451	6	31915614	0.34677	0.073	3409	0.461	8.25E-16	TRUE	64.81046273
rs693196	T	C	T	C	0.578329	0.011	0.258399993		FALSE	FALSE	FALSE	AS	ebi-a-GCST004451	9	15202417	0.121333	0.0266	3409	0.691399	1.88E-06	TRUE	22.71914948
rs118052498	G	A	G	A	2.04682	0.1611	0.016899999		FALSE	FALSE	FALSE	AS	ebi-a-GCST004452	10	121931396	0.445804	0.1228	3364	0.1908	4.41E-06	TRUE	21.08003764
rs148257298	T	C	T	C	2.81839	0.1016	0.01193		FALSE	FALSE	FALSE	AS	ebi-a-GCST004452	3	72175160	0.598562	0.2222	3364	0.673301	2.49E-06	TRUE	22.17092917
rs16957279	G	A	G	A	0.527693	-0.0094	0.361799985		FALSE	FALSE	FALSE	AS	ebi-a-GCST004452	15	33954227	0.11064	0.0246	3364	0.6983	1.85E-06	TRUE	22.747744
rs182558934	T	G	T	G	3.03027	-0.0292	0.02087		FALSE	FALSE	FALSE	AS	ebi-a-GCST004452	3	154070633	0.642822	0.085	3364	0.698499	2.43E-06	TRUE	22.22190002
rs285761	G	A	G	A	0.526153	-0.0075	0.286300004		FALSE	FALSE	FALSE	AS	ebi-a-GCST004452	15	93182104	0.114138	0.0281	3364	0.8044	4.03E-06	TRUE	21.25022757
rs34361513	A	G	A	G	1.54753	-0.051	0.03678		FALSE	FALSE	FALSE	AS	ebi-a-GCST004452	6	98190317	0.337103	0.0822	3364	0.5201	4.42E-06	TRUE	21.07428839
rs3998320	A	G	A	G	7.74282	0.0811	0.045729998		FALSE	FALSE	FALSE	AS	ebi-a-GCST004452	6	31360059	0.41988	0.0473	3364	0.0900202	6.21E-76	TRUE	340.0540482
rs4151651	A	G	A	G	2.79167	0.0871	0.028829999		FALSE	FALSE	FALSE	AS	ebi-a-GCST004452	6	31915614	0.34677	0.074	3364	0.2435	8.25E-16	TRUE	64.81046273
rs693196	T	C	T	C	0.578329	0.024	0.258399993		FALSE	FALSE	FALSE	AS	ebi-a-GCST004452	9	15202417	0.121333	0.0268	3364	0.3757	1.88E-06	TRUE	22.71914948
rs118052498	G	A	G	A	2.04682	0.0218	0.016899999		FALSE	FALSE	FALSE	AS	ebi-a-GCST004453	10	121931396	0.445804	0.082	8124	0.8186	4.41E-06	TRUE	21.08003764
rs148257298	T	C	T	C	2.81839	0.2159	0.01193		FALSE	FALSE	FALSE	AS	ebi-a-GCST004453	3	72175160	0.598562	0.1427	8124	0.1383	2.49E-06	TRUE	22.17092917
rs16957279	G	A	G	A	0.527693	0.0102	0.361799985		FALSE	FALSE	FALSE	AS	ebi-a-GCST004453	15	33954227	0.11064	0.0158	8124	0.5184	1.85E-06	TRUE	22.747744
rs182558934	T	G	T	G	3.03027	0.0083	0.02087		FALSE	FALSE	FALSE	AS	ebi-a-GCST004453	3	154070633	0.642822	0.0529	8124	0.9265	2.43E-06	TRUE	22.22190002
rs285761	G	A	G	A	0.526153	0.0039	0.286300004		FALSE	FALSE	FALSE	AS	ebi-a-GCST004453	15	93182104	0.114138	0.0181	8124	0.8076	4.03E-06	TRUE	21.25022757
rs34361513	A	G	A	G	1.54753	0.0023	0.03678		FALSE	FALSE	FALSE	AS	ebi-a-GCST004453	6	98190317	0.337103	0.0499	8124	0.9579	4.42E-06	TRUE	21.07428839
rs3998320	A	G	A	G	7.74282	0.0885	0.045729998		FALSE	FALSE	FALSE	AS	ebi-a-GCST004453	6	31360059	0.41988	0.0309	8124	0.00458501	6.21E-76	TRUE	340.0540482
rs4151651	A	G	A	G	2.79167	0.1223	0.028829999		FALSE	FALSE	FALSE	AS	ebi-a-GCST004453	6	31915614	0.34677	0.0476	8124	0.01024	8.25E-16	TRUE	64.81046273
rs693196	T	C	T	C	0.578329	-0.0021	0.258399993		FALSE	FALSE	FALSE	AS	ebi-a-GCST004453	9	15202417	0.121333	0.0171	8124	0.9023	1.88E-06	TRUE	22.71914948
rs118052498	G	A	G	A	2.04682	-0.023	0.016899999		FALSE	FALSE	FALSE	AS	ebi-a-GCST004454	10	121931396	0.445804	0.1253	3677	0.8648	4.41E-06	TRUE	21.08003764
rs148257298	T	C	T	C	2.81839	0.1435	0.01193		FALSE	FALSE	FALSE	AS	ebi-a-GCST004454	3	72175160	0.598562	0.2117	3677	0.4588	2.49E-06	TRUE	22.17092917
rs16957279	G	A	G	A	0.527693	-0.0117	0.361799985		FALSE	FALSE	FALSE	AS	ebi-a-GCST004454	15	33954227	0.11064	0.0235	3677	0.617101	1.85E-06	TRUE	22.747744
rs182558934	T	G	T	G	3.03027	0.0055	0.02087		FALSE	FALSE	FALSE	AS	ebi-a-GCST004454	3	154070633	0.642822	0.0825	3677	0.9665	2.43E-06	TRUE	22.22190002
rs285761	G	A	G	A	0.526153	0.0273	0.286300004		FALSE	FALSE	FALSE	AS	ebi-a-GCST004454	15	93182104	0.114138	0.0268	3677	0.3149	4.03E-06	TRUE	21.25022757
rs34361513	A	G	A	G	1.54753	-0.1041	0.03678		FALSE	FALSE	FALSE	AS	ebi-a-GCST004454	6	98190317	0.337103	0.0751	3677	0.1656	4.42E-06	TRUE	21.07428839
rs3998320	A	G	A	G	7.74282	-0.0034	0.045729998		FALSE	FALSE	FALSE	AS	ebi-a-GCST004454	6	31360059	0.41988	0.0459	3677	0.9646	6.21E-76	TRUE	340.0540482
rs4151651	A	G	A	G	2.79167	0.1388	0.028829999		FALSE	FALSE	FALSE	AS	ebi-a-GCST004454	6	31915614	0.34677	0.0705	3677	0.0514198	8.25E-16	TRUE	64.81046273
rs693196	T	C	T	C	0.578329	-0.0705	0.258399993		FALSE	FALSE	FALSE	AS	ebi-a-GCST004454	9	15202417	0.121333	0.0257	3677	0.00607393	1.88E-06	TRUE	22.71914948
rs118052498	G	A	G	A	2.04682	0.2612	0.016899999		FALSE	FALSE	FALSE	AS	ebi-a-GCST004455	10	121931396	0.445804	0.1208	3475	0.0301703	4.41E-06	TRUE	21.08003764
rs148257298	T	C	T	C	2.81839	0.1356	0.01193		FALSE	FALSE	FALSE	AS	ebi-a-GCST004455	3	72175160	0.598562	0.2066	3475	0.4868	2.49E-06	TRUE	22.17092917
rs16957279	G	A	G	A	0.527693	-0.0075	0.361799985		FALSE	FALSE	FALSE	AS	ebi-a-GCST004455	15	33954227	0.11064	0.0241	3475	0.755299	1.85E-06	TRUE	22.747744
rs182558934	T	G	T	G	3.03027	-0.0687	0.02087		FALSE	FALSE	FALSE	AS	ebi-a-GCST004455	3	154070633	0.642822	0.0843	3475	0.3873	2.43E-06	TRUE	22.22190002
rs285761	G	A	G	A	0.526153	-0.019	0.286300004		FALSE	FALSE	FALSE	AS	ebi-a-GCST004455	15	93182104	0.114138	0.0275	3475	0.515101	4.03E-06	TRUE	21.25022757
rs34361513	A	G	A	G	1.54753	-0.0547	0.03678		FALSE	FALSE	FALSE	AS	ebi-a-GCST004455	6	98190317	0.337103	0.078	3475	0.4707	4.42E-06	TRUE	21.07428839
rs3998320	A	G	A	G	7.74282	0.0062	0.045729998		FALSE	FALSE	FALSE	AS	ebi-a-GCST004455	6	31360059	0.41988	0.0467	3475	0.9071	6.21E-76	TRUE	340.0540482
rs4151651	A	G	A	G	2.79167	0.1587	0.028829999		FALSE	FALSE	FALSE	AS	ebi-a-GCST004455	6	31915614	0.34677	0.0716	3475	0.0267098	8.25E-16	TRUE	64.81046273
rs693196	T	C	T	C	0.578329	0.0077	0.258399993		FALSE	FALSE	FALSE	AS	ebi-a-GCST004455	9	15202417	0.121333	0.0264	3475	0.767499	1.88E-06	TRUE	22.71914948
rs118052498	G	A	G	A	2.04682	0.1311	0.016899999		FALSE	FALSE	FALSE	AS	ebi-a-GCST004456	10	121931396	0.445804	0.0844	7701	0.1244	4.41E-06	TRUE	21.08003764
rs148257298	T	C	T	C	2.81839	0.2424	0.01193		FALSE	FALSE	FALSE	AS	ebi-a-GCST004456	3	72175160	0.598562	0.1479	7701	0.103	2.49E-06	TRUE	22.17092917
rs16957279	G	A	G	A	0.527693	0.0118	0.361799985		FALSE	FALSE	FALSE	AS	ebi-a-GCST004456	15	33954227	0.11064	0.0162	7701	0.4737	1.85E-06	TRUE	22.747744
rs182558934	T	G	T	G	3.03027	-0.0092	0.02087		FALSE	FALSE	FALSE	AS	ebi-a-GCST004456	3	154070633	0.642822	0.0544	7701	0.8008	2.43E-06	TRUE	22.22190002
rs285761	G	A	G	A	0.526153	0.0143	0.286300004		FALSE	FALSE	FALSE	AS	ebi-a-GCST004456	15	93182104	0.114138	0.0185	7701	0.4395	4.03E-06	TRUE	21.25022757
rs34361513	A	G	A	G	1.54753	-0.0093	0.03678		FALSE	FALSE	FALSE	AS	ebi-a-GCST004456	6	98190317	0.337103	0.0516	7701	0.8435	4.42E-06	TRUE	21.07428839
rs3998320	A	G	A	G	7.74282	0.0628	0.045729998		FALSE	FALSE	FALSE	AS	ebi-a-GCST004456	6	31360059	0.41988	0.0316	7701	0.0488304	6.21E-76	TRUE	340.0540482
rs4151651	A	G	A	G	2.79167	0.0857	0.028829999		FALSE	FALSE	FALSE	AS	ebi-a-GCST004456	6	31915614	0.34677	0.0485	7701	0.0756903	8.25E-16	TRUE	64.81046273
rs693196	T	C	T	C	0.578329	-0.003	0.258399993		FALSE	FALSE	FALSE	AS	ebi-a-GCST004456	9	15202417	0.121333	0.0176	7701	0.8743	1.88E-06	TRUE	22.71914948
rs118052498	G	A	G	A	2.04682	-0.0027	0.016899999		FALSE	FALSE	FALSE	AS	ebi-a-GCST004457	10	121931396	0.445804	0.1243	3505	0.958	4.41E-06	TRUE	21.08003764
rs148257298	T	C	T	C	2.81839	0.1642	0.01193		FALSE	FALSE	FALSE	AS	ebi-a-GCST004457	3	72175160	0.598562	0.2088	3505	0.448	2.49E-06	TRUE	22.17092917
rs16957279	G	A	G	A	0.527693	0.0198	0.361799985		FALSE	FALSE	FALSE	AS	ebi-a-GCST004457	15	33954227	0.11064	0.024	3505	0.4114	1.85E-06	TRUE	22.747744
rs182558934	T	G	T	G	3.03027	-0.1388	0.02087		FALSE	FALSE	FALSE	AS	ebi-a-GCST004457	3	154070633	0.642822	0.0837	3505	0.0931601	2.43E-06	TRUE	22.22190002
rs285761	G	A	G	A	0.526153	0.0089	0.286300004		FALSE	FALSE	FALSE	AS	ebi-a-GCST004457	15	93182104	0.114138	0.0275	3505	0.7424	4.03E-06	TRUE	21.25022757
rs34361513	A	G	A	G	1.54753	0.081	0.03678		FALSE	FALSE	FALSE	AS	ebi-a-GCST004457	6	98190317	0.337103	0.0768	3505	0.2971	4.42E-06	TRUE	21.07428839
rs3998320	A	G	A	G	7.74282	0.0624	0.045729998		FALSE	FALSE	FALSE	AS	ebi-a-GCST004457	6	31360059	0.41988	0.0473	3505	0.1818	6.21E-76	TRUE	340.0540482
rs4151651	A	G	A	G	2.79167	0.0521	0.028829999		FALSE	FALSE	FALSE	AS	ebi-a-GCST004457	6	31915614	0.34677	0.0715	3505	0.4663	8.25E-16	TRUE	64.81046273
rs693196	T	C	T	C	0.578329	-0.0129	0.258399993		FALSE	FALSE	FALSE	AS	ebi-a-GCST004457	9	15202417	0.121333	0.0263	3505	0.615	1.88E-06	TRUE	22.71914948
rs118052498	G	A	G	A	2.04682	0.0377	0.016899999		FALSE	FALSE	FALSE	AS	ebi-a-GCST004458	10	121931396	0.445804	0.0826	7904	0.663599	4.41E-06	TRUE	21.08003764
rs148257298	T	C	T	C	2.81839	0.2653	0.01193		FALSE	FALSE	FALSE	AS	ebi-a-GCST004458	3	72175160	0.598562	0.1425	7904	0.0613395	2.49E-06	TRUE	22.17092917
rs16957279	G	A	G	A	0.527693	-0.015	0.361799985		FALSE	FALSE	FALSE	AS	ebi-a-GCST004458	15	33954227	0.11064	0.0159	7904	0.348	1.85E-06	TRUE	22.747744
rs182558934	T	G	T	G	3.03027	0.0496	0.02087		FALSE	FALSE	FALSE	AS	ebi-a-GCST004458	3	154070633	0.642822	0.0532	7904	0.3499	2.43E-06	TRUE	22.22190002
rs285761	G	A	G	A	0.526153	0.0059	0.286300004		FALSE	FALSE	FALSE	AS	ebi-a-GCST004458	15	93182104	0.114138	0.0182	7904	0.723501	4.03E-06	TRUE	21.25022757
rs34361513	A	G	A	G	1.54753	-0.0217	0.03678		FALSE	FALSE	FALSE	AS	ebi-a-GCST004458	6	98190317	0.337103	0.05	7904	0.6469	4.42E-06	TRUE	21.07428839
rs3998320	A	G	A	G	7.74282	0.0522	0.045729998		FALSE	FALSE	FALSE	AS	ebi-a-GCST004458	6	31360059	0.41988	0.0312	7904	0.1008	6.21E-76	TRUE	340.0540482
rs4151651	A	G	A	G	2.79167	0.1211	0.028829999		FALSE	FALSE	FALSE	AS	ebi-a-GCST004458	6	31915614	0.34677	0.048	7904	0.0117101	8.25E-16	TRUE	64.81046273
rs693196	T	C	T	C	0.578329	7.00E-04	0.258399993		FALSE	FALSE	FALSE	AS	ebi-a-GCST004458	9	15202417	0.121333	0.0173	7904	0.9563	1.88E-06	TRUE	22.71914948
rs118052498	G	A	G	A	2.04682	-0.043	0.016899999		FALSE	FALSE	FALSE	AS	ebi-a-GCST004459	10	121931396	0.445804	0.0852	7565	0.598	4.41E-06	TRUE	21.08003764
rs148257298	T	C	T	C	2.81839	0.1895	0.01193		FALSE	FALSE	FALSE	AS	ebi-a-GCST004459	3	72175160	0.598562	0.147	7565	0.2159	2.49E-06	TRUE	22.17092917
rs16957279	G	A	G	A	0.527693	0.0219	0.361799985		FALSE	FALSE	FALSE	AS	ebi-a-GCST004459	15	33954227	0.11064	0.0163	7565	0.1815	1.85E-06	TRUE	22.747744
rs182558934	T	G	T	G	3.03027	0.0077	0.02087		FALSE	FALSE	FALSE	AS	ebi-a-GCST004459	3	154070633	0.642822	0.054	7565	0.9357	2.43E-06	TRUE	22.22190002
rs285761	G	A	G	A	0.526153	0.0033	0.286300004		FALSE	FALSE	FALSE	AS	ebi-a-GCST004459	15	93182104	0.114138	0.0186	7565	0.848	4.03E-06	TRUE	21.25022757
rs34361513	A	G	A	G	1.54753	-0.0143	0.03678		FALSE	FALSE	FALSE	AS	ebi-a-GCST004459	6	98190317	0.337103	0.0511	7565	0.786799	4.42E-06	TRUE	21.07428839
rs3998320	A	G	A	G	7.74282	0.0916	0.045729998		FALSE	FALSE	FALSE	AS	ebi-a-GCST004459	6	31360059	0.41988	0.0317	7565	0.00388696	6.21E-76	TRUE	340.0540482
rs4151651	A	G	A	G	2.79167	0.0586	0.028829999		FALSE	FALSE	FALSE	AS	ebi-a-GCST004459	6	31915614	0.34677	0.0486	7565	0.2268	8.25E-16	TRUE	64.81046273
rs693196	T	C	T	C	0.578329	0.0081	0.258399993		FALSE	FALSE	FALSE	AS	ebi-a-GCST004459	9	15202417	0.121333	0.0177	7565	0.6425	1.88E-06	TRUE	22.71914948
rs118052498	G	A	G	A	2.04682	0.1078	0.016899999		FALSE	FALSE	FALSE	AS	ebi-a-GCST004460	10	121931396	0.445804	0.0817	8153	0.1947	4.41E-06	TRUE	21.08003764
rs148257298	T	C	T	C	2.81839	0.1785	0.01193		FALSE	FALSE	FALSE	AS	ebi-a-GCST004460	3	72175160	0.598562	0.1427	8153	0.1421	2.49E-06	TRUE	22.17092917
rs16957279	G	A	G	A	0.527693	0.0195	0.361799985		FALSE	FALSE	FALSE	AS	ebi-a-GCST004460	15	33954227	0.11064	0.0157	8153	0.2152	1.85E-06	TRUE	22.747744
rs182558934	T	G	T	G	3.03027	-0.0231	0.02087		FALSE	FALSE	FALSE	AS	ebi-a-GCST004460	3	154070633	0.642822	0.0524	8153	0.663599	2.43E-06	TRUE	22.22190002
rs285761	G	A	G	A	0.526153	0.0046	0.286300004		FALSE	FALSE	FALSE	AS	ebi-a-GCST004460	15	93182104	0.114138	0.018	8153	0.7971	4.03E-06	TRUE	21.25022757
rs34361513	A	G	A	G	1.54753	0.0183	0.03678		FALSE	FALSE	FALSE	AS	ebi-a-GCST004460	6	98190317	0.337103	0.0493	8153	0.726501	4.42E-06	TRUE	21.07428839
rs3998320	A	G	A	G	7.74282	0.0337	0.045729998		FALSE	FALSE	FALSE	AS	ebi-a-GCST004460	6	31360059	0.41988	0.0306	8153	0.2744	6.21E-76	TRUE	340.0540482
rs4151651	A	G	A	G	2.79167	0.0344	0.028829999		FALSE	FALSE	FALSE	AS	ebi-a-GCST004460	6	31915614	0.34677	0.0471	8153	0.4641	8.25E-16	TRUE	64.81046273
rs693196	T	C	T	C	0.578329	0.0351	0.258399993		FALSE	FALSE	FALSE	AS	ebi-a-GCST004460	9	15202417	0.121333	0.0171	8153	0.0399604	1.88E-06	TRUE	22.71914948
