# Supplementary material for: Exploring causal correlations between inflammatory cytokines and ankylosing spondylitis: a bidirectional mendelian-randomization study
Source: Front Immunol. 2023 Nov 20;14:1285106. doi: 10.3389/fimmu.2023.1285106 (PMC10694192; doi:10.3389/fimmu.2023.1285106)
Supplement: Supplementary file 5 [file DataSheet_5.csv]

id.exposure	id.outcome	outcome	abbreviation.outcome	method	nsnp	b	se	pval	lo_ci	up_ci	or	or_lci95	or_uci95
AS	ebi-a-GCST004420	CTACK levels || id:ebi-a-GCST004420	CTACK	Inverse variance weighted	9	-0.001483223	0.006063137	0.806743176	-0.013366972	0.010400525	0.998517876	0.986721969	1.010454799
AS	ebi-a-GCST004420	CTACK levels || id:ebi-a-GCST004420	CTACK	MR Egger	9	-0.004901919	0.00741594	0.52975997	-0.019437161	0.009633324	0.995110076	0.980750522	1.009679874
AS	ebi-a-GCST004420	CTACK levels || id:ebi-a-GCST004420	CTACK	Weighted median	9	-0.002200271	0.005907113	0.709536815	-0.013778213	0.009377671	0.997802148	0.986316272	1.009421779
AS	ebi-a-GCST004420	CTACK levels || id:ebi-a-GCST004420	CTACK	Weighted mode	9	-0.002425187	0.005681405	0.680733952	-0.013560741	0.008710368	0.997577752	0.986530791	1.008748414
AS	ebi-a-GCST004421	beta-nerve growth factor levels || id:ebi-a-GCST004421	¦ÂNGF	Inverse variance weighted (multiplicative random effects)	9	-0.00024625	0.008425223	0.976683	-0.016759687	0.016267187	0.999753781	0.983379976	1.016400218
AS	ebi-a-GCST004421	beta-nerve growth factor levels || id:ebi-a-GCST004421	¦ÂNGF	MR Egger	9	-0.002926982	0.010650976	0.791397173	-0.023802895	0.01794893	0.997077297	0.97647816	1.018110981
AS	ebi-a-GCST004421	beta-nerve growth factor levels || id:ebi-a-GCST004421	¦ÂNGF	Weighted median	9	-0.003152719	0.005903472	0.593310456	-0.014723524	0.008418086	0.996852245	0.985384337	1.008453617
AS	ebi-a-GCST004421	beta-nerve growth factor levels || id:ebi-a-GCST004421	¦ÂNGF	Weighted mode	9	-0.003611495	0.006038274	0.566315862	-0.015446511	0.008223521	0.996395019	0.984672175	1.008257427
AS	ebi-a-GCST004422	Vascular endothelial growth factor levels || id:ebi-a-GCST004422	VEGF	Inverse variance weighted	9	0.00373812	0.003876841	0.334936542	-0.003860487	0.011336728	1.003745116	0.996146955	1.011401232
AS	ebi-a-GCST004422	Vascular endothelial growth factor levels || id:ebi-a-GCST004422	VEGF	MR Egger	9	0.00217144	0.004657968	0.655247276	-0.006958177	0.011301057	1.002173799	0.993065975	1.011365155
AS	ebi-a-GCST004422	Vascular endothelial growth factor levels || id:ebi-a-GCST004422	VEGF	Weighted median	9	0.003041352	0.004016758	0.448950526	-0.004831494	0.010914198	1.003045982	0.995180159	1.010973975
AS	ebi-a-GCST004422	Vascular endothelial growth factor levels || id:ebi-a-GCST004422	VEGF	Weighted mode	9	0.003030412	0.003863277	0.455393834	-0.00454161	0.010602434	1.003035008	0.995468687	1.010658839
AS	ebi-a-GCST004423	Macrophage Migration Inhibitory Factor levels || id:ebi-a-GCST004423	MIF	Inverse variance weighted	9	0.002962616	0.005578409	0.595359142	-0.007971067	0.013896298	1.002967008	0.992060618	1.0139933
AS	ebi-a-GCST004423	Macrophage Migration Inhibitory Factor levels || id:ebi-a-GCST004423	MIF	MR Egger	9	0.002162034	0.00678179	0.759180174	-0.011130274	0.015454341	1.002164372	0.988931438	1.015574377
AS	ebi-a-GCST004423	Macrophage Migration Inhibitory Factor levels || id:ebi-a-GCST004423	MIF	Weighted median	9	0.002746087	0.00601861	0.648198679	-0.009050388	0.014542562	1.002749861	0.990990444	1.01464882
AS	ebi-a-GCST004423	Macrophage Migration Inhibitory Factor levels || id:ebi-a-GCST004423	MIF	Weighted mode	9	0.002080344	0.006173342	0.74479616	-0.010019406	0.014180094	1.002082509	0.990030621	1.014281109
AS	ebi-a-GCST004424	TRAIL levels || id:ebi-a-GCST004424	TRAIL	Inverse variance weighted	9	0.011255529	0.003635815	0.00196324	0.004129332	0.018381725	1.01131911	1.004137869	1.018551709
AS	ebi-a-GCST004424	TRAIL levels || id:ebi-a-GCST004424	TRAIL	MR Egger	9	0.009967645	0.004366911	0.056424666	0.001408499	0.01852679	1.010017487	1.001409492	1.018699475
AS	ebi-a-GCST004424	TRAIL levels || id:ebi-a-GCST004424	TRAIL	Weighted median	9	0.01012092	0.004015087	0.011711421	0.002251349	0.017990491	1.01017231	1.002253885	1.018153294
AS	ebi-a-GCST004424	TRAIL levels || id:ebi-a-GCST004424	TRAIL	Weighted mode	9	0.010073989	0.004034898	0.037131644	0.002165589	0.017982388	1.010124902	1.002167935	1.018145045
AS	ebi-a-GCST004425	Tumor necrosis factor beta levels || id:ebi-a-GCST004425	TGF¦Â	Inverse variance weighted	4	0.005254922	0.009820712	0.592590632	-0.013993673	0.024503518	1.005268753	0.986103783	1.024806196
AS	ebi-a-GCST004425	Tumor necrosis factor beta levels || id:ebi-a-GCST004425	TGF¦Â	MR Egger	4	0.012664863	0.010362766	0.346139719	-0.007646157	0.032975884	1.012745402	0.992383	1.033525614
AS	ebi-a-GCST004425	Tumor necrosis factor beta levels || id:ebi-a-GCST004425	TGF¦Â	Weighted median	4	0.007090249	0.008900202	0.425660642	-0.010354147	0.024534645	1.007115445	0.989699273	1.024838096
AS	ebi-a-GCST004425	Tumor necrosis factor beta levels || id:ebi-a-GCST004425	TGF¦Â	Weighted mode	4	0.008071788	0.009324774	0.450371746	-0.01020477	0.026348345	1.008104453	0.989847122	1.026698532
AS	ebi-a-GCST004426	Tumor necrosis factor alpha levels || id:ebi-a-GCST004426	TGF¦Á	Inverse variance weighted	9	0.005262348	0.007700982	0.494395354	-0.009831576	0.020356272	1.005276219	0.990216596	1.020564874
AS	ebi-a-GCST004426	Tumor necrosis factor alpha levels || id:ebi-a-GCST004426	TGF¦Á	MR Egger	9	0.006304356	0.009852411	0.542618458	-0.013006369	0.02561508	1.00632427	0.987077848	1.025945966
AS	ebi-a-GCST004426	Tumor necrosis factor alpha levels || id:ebi-a-GCST004426	TGF¦Á	Weighted median	9	0.00293394	0.006016613	0.625805002	-0.008858622	0.014726501	1.002938248	0.9911805	1.014835471
AS	ebi-a-GCST004426	Tumor necrosis factor alpha levels || id:ebi-a-GCST004426	TGF¦Á	Weighted mode	9	0.00192327	0.006234522	0.76559166	-0.010296393	0.014142934	1.001925121	0.989756433	1.014243419
AS	ebi-a-GCST004427	Stromal-cell-derived factor 1 alpha levels || id:ebi-a-GCST004427	SDF-1¦Á	Inverse variance weighted	9	0.012827764	0.004096844	0.00174133	0.004797951	0.020857577	1.012910393	1.004809479	1.021076617
AS	ebi-a-GCST004427	Stromal-cell-derived factor 1 alpha levels || id:ebi-a-GCST004427	SDF-1¦Á	MR Egger	9	0.011078824	0.005123066	0.067355051	0.001037616	0.021120033	1.011140422	1.001038154	1.021344639
AS	ebi-a-GCST004427	Stromal-cell-derived factor 1 alpha levels || id:ebi-a-GCST004427	SDF-1¦Á	Weighted median	9	0.012814258	0.00416271	0.002081535	0.004655347	0.020973169	1.012896713	1.0046662	1.021194651
AS	ebi-a-GCST004427	Stromal-cell-derived factor 1 alpha levels || id:ebi-a-GCST004427	SDF-1¦Á	Weighted mode	9	0.012820455	0.003959079	0.011908961	0.00506066	0.02058025	1.01290299	1.005073487	1.020793484
AS	ebi-a-GCST004428	Stem cell growth factor beta levels || id:ebi-a-GCST004428	SCGF¦Â	Inverse variance weighted	9	0.008166907	0.005606708	0.145218153	-0.002822241	0.019156054	1.008200347	0.997181738	1.019340709
AS	ebi-a-GCST004428	Stem cell growth factor beta levels || id:ebi-a-GCST004428	SCGF¦Â	MR Egger	9	0.004637834	0.006775075	0.51564919	-0.008641312	0.017916981	1.004648606	0.991395917	1.018078453
AS	ebi-a-GCST004428	Stem cell growth factor beta levels || id:ebi-a-GCST004428	SCGF¦Â	Weighted median	9	0.005680122	0.005812872	0.328488587	-0.005713107	0.01707335	1.005696284	0.994303182	1.017219933
AS	ebi-a-GCST004428	Stem cell growth factor beta levels || id:ebi-a-GCST004428	SCGF¦Â	Weighted mode	9	0.004993195	0.005884643	0.42081439	-0.006540704	0.016527095	1.005005682	0.993480639	1.016664423
AS	ebi-a-GCST004429	Stem cell factor levels || id:ebi-a-GCST004429	SCF	Inverse variance weighted	9	-0.000570904	0.003613668	0.874468893	-0.007653692	0.006511884	0.999429259	0.992375523	1.006533133
AS	ebi-a-GCST004429	Stem cell factor levels || id:ebi-a-GCST004429	SCF	MR Egger	9	-0.001128315	0.004339169	0.802322995	-0.009633086	0.007376456	0.998872321	0.990413164	1.007403729
AS	ebi-a-GCST004429	Stem cell factor levels || id:ebi-a-GCST004429	SCF	Weighted median	9	-0.000642211	0.003731587	0.863357907	-0.007956121	0.0066717	0.999357995	0.992075445	1.006694005
AS	ebi-a-GCST004429	Stem cell factor levels || id:ebi-a-GCST004429	SCF	Weighted mode	9	-0.000662845	0.00382018	0.866559309	-0.008150398	0.006824707	0.999337374	0.991882726	1.006848048
AS	ebi-a-GCST004430	Interleukin-16 levels || id:ebi-a-GCST004430	IL-16	Inverse variance weighted	8	0.007940406	0.005567065	0.15377653	-0.002971042	0.018851854	1.007972015	0.997033368	1.019030672
AS	ebi-a-GCST004430	Interleukin-16 levels || id:ebi-a-GCST004430	IL-16	MR Egger	8	0.005510763	0.006668111	0.440176492	-0.007558734	0.01858026	1.005525975	0.992469761	1.018753947
AS	ebi-a-GCST004430	Interleukin-16 levels || id:ebi-a-GCST004430	IL-16	Weighted median	8	0.006063553	0.005960197	0.308991222	-0.005618433	0.017745539	1.006081973	0.994397321	1.017903926
AS	ebi-a-GCST004430	Interleukin-16 levels || id:ebi-a-GCST004430	IL-16	Weighted mode	8	0.005934666	0.006300951	0.377620303	-0.006415198	0.018284529	1.005952311	0.993605336	1.018452714
AS	ebi-a-GCST004431	RANTES levels || id:ebi-a-GCST004431	RANTES	Inverse variance weighted	9	-0.002736091	0.005690122	0.630623648	-0.01388873	0.008416548	0.997267649	0.986207274	1.008452067
AS	ebi-a-GCST004431	RANTES levels || id:ebi-a-GCST004431	RANTES	MR Egger	9	-0.006287009	0.006826498	0.387703604	-0.019666945	0.007092928	0.993732713	0.980525188	1.007118142
AS	ebi-a-GCST004431	RANTES levels || id:ebi-a-GCST004431	RANTES	Weighted median	9	-0.004683358	0.006076897	0.440895179	-0.016594075	0.00722736	0.995327592	0.983542848	1.00725354
AS	ebi-a-GCST004431	RANTES levels || id:ebi-a-GCST004431	RANTES	Weighted mode	9	-0.004041393	0.006313283	0.539977359	-0.016415426	0.008332641	0.995966763	0.983718572	1.008367454
AS	ebi-a-GCST004432	Platelet-derived growth factor BB levels || id:ebi-a-GCST004432	PDGFbb	Inverse variance weighted	9	0.015803585	0.003624833	1.30E-05	0.008698913	0.022908257	1.015929122	1.008736858	1.023172666
AS	ebi-a-GCST004432	Platelet-derived growth factor BB levels || id:ebi-a-GCST004432	PDGFbb	MR Egger	9	0.014050178	0.004351661	0.014477929	0.005520923	0.022579433	1.014149346	1.005536191	1.022836278
AS	ebi-a-GCST004432	Platelet-derived growth factor BB levels || id:ebi-a-GCST004432	PDGFbb	Weighted median	9	0.015068325	0.003837342	8.61E-05	0.007547134	0.022589516	1.015182424	1.007575685	1.022846591
AS	ebi-a-GCST004432	Platelet-derived growth factor BB levels || id:ebi-a-GCST004432	PDGFbb	Weighted mode	9	0.014937647	0.003959074	0.005442148	0.007177863	0.022697431	1.015049771	1.007203685	1.022956978
AS	ebi-a-GCST004433	Macrophage inflammatory protein 1b levels || id:ebi-a-GCST004433	MIP1¦Â	Inverse variance weighted	9	0.010007554	0.003605981	0.005515675	0.00293983	0.017075277	1.010057797	1.002944156	1.017221893
AS	ebi-a-GCST004433	Macrophage inflammatory protein 1b levels || id:ebi-a-GCST004433	MIP1¦Â	MR Egger	9	0.005832703	0.004329969	0.219938038	-0.002654035	0.014319442	1.005849747	0.997349483	1.014422456
AS	ebi-a-GCST004433	Macrophage inflammatory protein 1b levels || id:ebi-a-GCST004433	MIP1¦Â	Weighted median	9	0.008529606	0.003962944	0.031370525	0.000762236	0.016296976	1.008566086	1.000762526	1.016430496
AS	ebi-a-GCST004433	Macrophage inflammatory protein 1b levels || id:ebi-a-GCST004433	MIP1¦Â	Weighted mode	9	0.007334329	0.004058847	0.108387122	-0.000621011	0.01528967	1.007361292	0.999379182	1.015407155
AS	ebi-a-GCST004434	Macrophage inflammatory protein 1a levels || id:ebi-a-GCST004434	MIP1¦Á	Inverse variance weighted	9	0.006575306	0.005579176	0.238579688	-0.004359879	0.01751049	1.00659697	0.995649612	1.017664698
AS	ebi-a-GCST004434	Macrophage inflammatory protein 1a levels || id:ebi-a-GCST004434	MIP1¦Á	MR Egger	9	0.006820991	0.007155061	0.372183906	-0.007202929	0.020844911	1.006844307	0.99282295	1.021063683
AS	ebi-a-GCST004434	Macrophage inflammatory protein 1a levels || id:ebi-a-GCST004434	MIP1¦Á	Weighted median	9	0.004897311	0.005730127	0.392739344	-0.006333738	0.016128359	1.004909322	0.993686278	1.016259123
AS	ebi-a-GCST004434	Macrophage inflammatory protein 1a levels || id:ebi-a-GCST004434	MIP1¦Á	Weighted mode	9	0.004602672	0.006010397	0.465795349	-0.007177706	0.01638305	1.004613281	0.992847992	1.016517988
AS	ebi-a-GCST004435	Monokine induced by gamma interferon levels || id:ebi-a-GCST004435	MIG	Inverse variance weighted	9	0.00328768	0.005417903	0.543971882	-0.007331411	0.01390677	1.00329309	0.992695398	1.014003919
AS	ebi-a-GCST004435	Monokine induced by gamma interferon levels || id:ebi-a-GCST004435	MIG	MR Egger	9	0.001453485	0.006500686	0.829461926	-0.01128786	0.01419483	1.001454542	0.988775609	1.014296055
AS	ebi-a-GCST004435	Monokine induced by gamma interferon levels || id:ebi-a-GCST004435	MIG	Weighted median	9	0.001586099	0.005483442	0.772388172	-0.009161447	0.012333645	1.001587358	0.990880391	1.012410019
AS	ebi-a-GCST004435	Monokine induced by gamma interferon levels || id:ebi-a-GCST004435	MIG	Weighted mode	9	0.001079733	0.006479101	0.871781592	-0.011619304	0.013778771	1.001080316	0.988447939	1.013874135
AS	ebi-a-GCST004436	Macrophage colony stimulating factor levels || id:ebi-a-GCST004436	MCSF	Inverse variance weighted	9	0.003779921	0.007168931	0.598010086	-0.010271183	0.017831025	1.003787074	0.989781385	1.017990947
AS	ebi-a-GCST004436	Macrophage colony stimulating factor levels || id:ebi-a-GCST004436	MCSF	MR Egger	9	0.005209755	0.0091249	0.585895294	-0.012675049	0.023094559	1.005223349	0.987404941	1.023363303
AS	ebi-a-GCST004436	Macrophage colony stimulating factor levels || id:ebi-a-GCST004436	MCSF	Weighted median	9	0.003922101	0.007298963	0.591025612	-0.010383868	0.018228069	1.003929802	0.989669859	1.018395214
AS	ebi-a-GCST004436	Macrophage colony stimulating factor levels || id:ebi-a-GCST004436	MCSF	Weighted mode	9	0.004655703	0.00671477	0.507715137	-0.008505247	0.017816653	1.004666558	0.991530821	1.017976316
AS	ebi-a-GCST004437	Monocyte chemoattractant protein-3 levels || id:ebi-a-GCST004437	MCP3	Inverse variance weighted	7	0.029443911	0.011503873	0.010482945	0.00689632	0.051991501	1.029881668	1.006920155	1.05336679
AS	ebi-a-GCST004437	Monocyte chemoattractant protein-3 levels || id:ebi-a-GCST004437	MCP3	MR Egger	7	0.030103766	0.01501895	0.101370231	0.000666624	0.059540908	1.030561466	1.000666847	1.061349178
AS	ebi-a-GCST004437	Monocyte chemoattractant protein-3 levels || id:ebi-a-GCST004437	MCP3	Weighted median	7	0.03292592	0.01066856	0.002026934	0.012015542	0.053836298	1.033473977	1.012088019	1.055311831
AS	ebi-a-GCST004437	Monocyte chemoattractant protein-3 levels || id:ebi-a-GCST004437	MCP3	Weighted mode	7	0.032364154	0.010719407	0.023420889	0.011354116	0.053374192	1.032893569	1.011418819	1.054824278
AS	ebi-a-GCST004438	Monocyte chemoattractant protein-1 levels || id:ebi-a-GCST004438	MCP1	Inverse variance weighted	9	0.0042321	0.003616182	0.24187121	-0.002855618	0.011319817	1.004241068	0.997148456	1.011384129
AS	ebi-a-GCST004438	Monocyte chemoattractant protein-1 levels || id:ebi-a-GCST004438	MCP1	MR Egger	9	0.000958799	0.004343227	0.83158224	-0.007553927	0.009471525	1.000959259	0.992474532	1.009516522
AS	ebi-a-GCST004438	Monocyte chemoattractant protein-1 levels || id:ebi-a-GCST004438	MCP1	Weighted median	9	0.003146987	0.003842841	0.412830916	-0.004384982	0.010678956	1.003151944	0.995624618	1.01073618
AS	ebi-a-GCST004438	Monocyte chemoattractant protein-1 levels || id:ebi-a-GCST004438	MCP1	Weighted mode	9	0.002710214	0.003907917	0.507616206	-0.004949302	0.01036973	1.00271389	0.995062925	1.010423682
AS	ebi-a-GCST004439	Interleukin-12p70 levels || id:ebi-a-GCST004439	IL-12p70	Inverse variance weighted	9	0.008833834	0.004217379	0.036204201	0.000567771	0.017099896	1.008872967	1.000567932	1.017246936
AS	ebi-a-GCST004439	Interleukin-12p70 levels || id:ebi-a-GCST004439	IL-12p70	MR Egger	9	0.006453067	0.005163827	0.251582274	-0.003668034	0.016574169	1.006473933	0.996338685	1.016712282
AS	ebi-a-GCST004439	Interleukin-12p70 levels || id:ebi-a-GCST004439	IL-12p70	Weighted median	9	0.007406262	0.003997857	0.063945724	-0.000429537	0.015242061	1.007433756	0.999570555	1.015358814
AS	ebi-a-GCST004439	Interleukin-12p70 levels || id:ebi-a-GCST004439	IL-12p70	Weighted mode	9	0.008014398	0.003871545	0.072220409	0.000426169	0.015602627	1.0080466	1.00042626	1.015724984
AS	ebi-a-GCST004440	Interferon gamma-induced protein 10 levels || id:ebi-a-GCST004440	IP-10	Inverse variance weighted	9	0.002815838	0.005420256	0.60341016	-0.007807863	0.01343954	1.002819806	0.992222539	1.013530256
AS	ebi-a-GCST004440	Interferon gamma-induced protein 10 levels || id:ebi-a-GCST004440	IP-10	MR Egger	9	0.000299528	0.006502086	0.964543929	-0.01244456	0.013043617	1.000299573	0.987632553	1.013129056
AS	ebi-a-GCST004440	Interferon gamma-induced protein 10 levels || id:ebi-a-GCST004440	IP-10	Weighted median	9	0.00047333	0.005821533	0.935198042	-0.010936876	0.011883535	1.000473442	0.989122714	1.011954425
AS	ebi-a-GCST004440	Interferon gamma-induced protein 10 levels || id:ebi-a-GCST004440	IP-10	Weighted mode	9	0.000159103	0.005828926	0.978892737	-0.011265592	0.011583798	1.000159116	0.988797627	1.01165115
AS	ebi-a-GCST004441	Interleukin-18 levels || id:ebi-a-GCST004441	IL-18	Inverse variance weighted	9	0.004943177	0.005474917	0.366591142	-0.00578766	0.015674014	1.004955415	0.994229056	1.015797496
AS	ebi-a-GCST004441	Interleukin-18 levels || id:ebi-a-GCST004441	IL-18	MR Egger	9	0.002086326	0.006567379	0.759994137	-0.010785737	0.01495839	1.002088504	0.989272221	1.015070826
AS	ebi-a-GCST004441	Interleukin-18 levels || id:ebi-a-GCST004441	IL-18	Weighted median	9	0.003953724	0.005723602	0.489706641	-0.007264536	0.015171985	1.003961551	0.992761786	1.015287664
AS	ebi-a-GCST004441	Interleukin-18 levels || id:ebi-a-GCST004441	IL-18	Weighted mode	9	0.003914838	0.006115412	0.539966183	-0.008071369	0.015901045	1.003922511	0.991961117	1.016028139
AS	ebi-a-GCST004442	Interleukin-17 levels || id:ebi-a-GCST004442	IL-17	Inverse variance weighted	9	0.011440072	0.003731583	0.002171304	0.004126169	0.018753975	1.01150576	1.004134693	1.018930935
AS	ebi-a-GCST004442	Interleukin-17 levels || id:ebi-a-GCST004442	IL-17	MR Egger	9	0.009976744	0.004481338	0.061305842	0.001193322	0.018760166	1.010026677	1.001194034	1.018937243
AS	ebi-a-GCST004442	Interleukin-17 levels || id:ebi-a-GCST004442	IL-17	Weighted median	9	0.010533219	0.004166911	0.011477178	0.002366073	0.018700365	1.010588889	1.002368875	1.018876312
AS	ebi-a-GCST004442	Interleukin-17 levels || id:ebi-a-GCST004442	IL-17	Weighted mode	9	0.010467066	0.004110989	0.034381741	0.002409528	0.018524605	1.010522038	1.002412433	1.01869725
AS	ebi-a-GCST004443	Interleukin-13 levels || id:ebi-a-GCST004443	IL-13	Inverse variance weighted	9	0.005467161	0.007058438	0.438601603	-0.008367378	0.0193017	1.005482133	0.991667531	1.019489182
AS	ebi-a-GCST004443	Interleukin-13 levels || id:ebi-a-GCST004443	IL-13	MR Egger	9	0.004698059	0.009037944	0.61922105	-0.01301631	0.022412429	1.004709112	0.987068036	1.022665474
AS	ebi-a-GCST004443	Interleukin-13 levels || id:ebi-a-GCST004443	IL-13	Weighted median	9	0.005174647	0.005620847	0.357250488	-0.005842214	0.016191508	1.005188058	0.994174819	1.0163233
AS	ebi-a-GCST004443	Interleukin-13 levels || id:ebi-a-GCST004443	IL-13	Weighted mode	9	0.004703606	0.005850393	0.444639206	-0.006763164	0.016170375	1.004714685	0.993259654	1.016301824
AS	ebi-a-GCST004444	Interleukin-10 levels || id:ebi-a-GCST004444	IL-10	Inverse variance weighted	9	0.003337344	0.003730204	0.370957504	-0.003973857	0.010648544	1.003342919	0.996034029	1.010705442
AS	ebi-a-GCST004444	Interleukin-10 levels || id:ebi-a-GCST004444	IL-10	MR Egger	9	0.002915806	0.004483643	0.5362372	-0.005872134	0.011703745	1.002920061	0.994145073	1.011772502
AS	ebi-a-GCST004444	Interleukin-10 levels || id:ebi-a-GCST004444	IL-10	Weighted median	9	0.003710974	0.004075338	0.362509796	-0.004276687	0.011698636	1.003717869	0.995732445	1.011767333
AS	ebi-a-GCST004444	Interleukin-10 levels || id:ebi-a-GCST004444	IL-10	Weighted mode	9	0.004535955	0.003959623	0.285090789	-0.003224907	0.012296817	1.004546258	0.996780287	1.012372733
AS	ebi-a-GCST004445	Interleukin-8 levels || id:ebi-a-GCST004445	IL-8	Inverse variance weighted	9	0.007684817	0.006053442	0.20426438	-0.004179928	0.019549563	1.007714421	0.995828795	1.019741907
AS	ebi-a-GCST004445	Interleukin-8 levels || id:ebi-a-GCST004445	IL-8	MR Egger	9	0.003774032	0.007285777	0.620422777	-0.01050609	0.018054155	1.003781163	0.989548906	1.018218116
AS	ebi-a-GCST004445	Interleukin-8 levels || id:ebi-a-GCST004445	IL-8	Weighted median	9	0.005299364	0.005802666	0.361103904	-0.006073861	0.016672589	1.00531343	0.993944547	1.016812352
AS	ebi-a-GCST004445	Interleukin-8 levels || id:ebi-a-GCST004445	IL-8	Weighted mode	9	0.005299622	0.005812239	0.388521486	-0.006092366	0.01669161	1.00531369	0.993926154	1.016831694
AS	ebi-a-GCST004446	Interleukin-6 levels || id:ebi-a-GCST004446	IL-6	Inverse variance weighted	9	0.009190185	0.003628525	0.011316836	0.002078275	0.016302095	1.009232544	1.002080436	1.016435699
AS	ebi-a-GCST004446	Interleukin-6 levels || id:ebi-a-GCST004446	IL-6	MR Egger	9	0.011708004	0.004356871	0.031209768	0.003168536	0.020247472	1.011776811	1.003173561	1.020453842
AS	ebi-a-GCST004446	Interleukin-6 levels || id:ebi-a-GCST004446	IL-6	Weighted median	9	0.008839441	0.003662533	0.015801101	0.001660877	0.016018006	1.008878625	1.001662257	1.016146982
AS	ebi-a-GCST004446	Interleukin-6 levels || id:ebi-a-GCST004446	IL-6	Weighted mode	9	0.009210246	0.004059115	0.052970742	0.00125438	0.017166112	1.00925279	1.001255167	1.017314296
AS	ebi-a-GCST004447	Interleukin-1-receptor antagonist levels || id:ebi-a-GCST004447	IL-1RA	Inverse variance weighted	9	0.004367209	0.006877461	0.525426441	-0.009112615	0.017847033	1.004376759	0.990928779	1.018007243
AS	ebi-a-GCST004447	Interleukin-1-receptor antagonist levels || id:ebi-a-GCST004447	IL-1RA	MR Egger	9	0.006501108	0.00870218	0.479359785	-0.010555163	0.02355738	1.006522286	0.989500347	1.023837047
AS	ebi-a-GCST004447	Interleukin-1-receptor antagonist levels || id:ebi-a-GCST004447	IL-1RA	Weighted median	9	0.003987281	0.005684842	0.48306082	-0.00715501	0.015129572	1.003995241	0.992870526	1.015244603
AS	ebi-a-GCST004447	Interleukin-1-receptor antagonist levels || id:ebi-a-GCST004447	IL-1RA	Weighted mode	9	0.004149123	0.005917171	0.503060802	-0.007448531	0.015746778	1.004157743	0.99257914	1.015871412
AS	ebi-a-GCST004448	Interleukin-1-beta levels || id:ebi-a-GCST004448	IL-1¦Â	Inverse variance weighted (multiplicative random effects)	10	0.006759463	0.00613522	0.270571461	-0.005265568	0.018784494	1.00678236	0.994748271	1.018962032
AS	ebi-a-GCST004448	Interleukin-1-beta levels || id:ebi-a-GCST004448	IL-1¦Â	MR Egger	10	0.005493731	0.007770781	0.499654739	-0.009736999	0.020724462	1.005508849	0.990310252	1.020940705
AS	ebi-a-GCST004448	Interleukin-1-beta levels || id:ebi-a-GCST004448	IL-1¦Â	Weighted median	10	0.005048667	0.004506965	0.2626319	-0.003784985	0.013882318	1.005061433	0.996222169	1.013979125
AS	ebi-a-GCST004448	Interleukin-1-beta levels || id:ebi-a-GCST004448	IL-1¦Â	Weighted mode	10	0.005113869	0.004839653	0.31820361	-0.00437185	0.014599588	1.005126967	0.995637692	1.014706683
AS	ebi-a-GCST004449	Hepatocyte growth factor levels || id:ebi-a-GCST004449	HGF	Inverse variance weighted	9	0.003513841	0.00395807	0.374666458	-0.004243976	0.011271659	1.003520022	0.995765017	1.011335424
AS	ebi-a-GCST004449	Hepatocyte growth factor levels || id:ebi-a-GCST004449	HGF	MR Egger	9	0.002546629	0.005037163	0.628686943	-0.007326209	0.012419468	1.002549875	0.992700562	1.01249691
AS	ebi-a-GCST004449	Hepatocyte growth factor levels || id:ebi-a-GCST004449	HGF	Weighted median	9	0.003597039	0.00369557	0.330385246	-0.003646277	0.010840356	1.003603516	0.996360362	1.010899325
AS	ebi-a-GCST004449	Hepatocyte growth factor levels || id:ebi-a-GCST004449	HGF	Weighted mode	9	0.003275704	0.003799195	0.413669262	-0.004170717	0.010722126	1.003281075	0.995837968	1.010779814
AS	ebi-a-GCST004450	Interleukin-9 levels || id:ebi-a-GCST004450	IL-9	Inverse variance weighted	9	0.004752587	0.00694572	0.493819295	-0.008861024	0.018366199	1.004763899	0.991178119	1.018535894
AS	ebi-a-GCST004450	Interleukin-9 levels || id:ebi-a-GCST004450	IL-9	MR Egger	9	0.003782519	0.008884939	0.683093325	-0.013631961	0.021196999	1.003789682	0.986460534	1.021423251
AS	ebi-a-GCST004450	Interleukin-9 levels || id:ebi-a-GCST004450	IL-9	Weighted median	9	0.003883677	0.005873337	0.50845933	-0.007628064	0.015395417	1.003891228	0.992400956	1.015514537
AS	ebi-a-GCST004450	Interleukin-9 levels || id:ebi-a-GCST004450	IL-9	Weighted mode	9	0.004520983	0.00586273	0.462789697	-0.006969968	0.016011934	1.004531218	0.993054266	1.016140812
AS	ebi-a-GCST004451	Interleukin-7 levels || id:ebi-a-GCST004451	IL-7	Inverse variance weighted	9	0.002656798	0.005664371	0.639043321	-0.008445368	0.013758965	1.002660331	0.991590194	1.013854055
AS	ebi-a-GCST004451	Interleukin-7 levels || id:ebi-a-GCST004451	IL-7	MR Egger	9	0.002965136	0.00695495	0.682667911	-0.010666566	0.016596838	1.002969537	0.98939012	1.016735331
AS	ebi-a-GCST004451	Interleukin-7 levels || id:ebi-a-GCST004451	IL-7	Weighted median	9	0.003955676	0.006114405	0.517668354	-0.008028558	0.01593991	1.00396351	0.992003585	1.016067628
AS	ebi-a-GCST004451	Interleukin-7 levels || id:ebi-a-GCST004451	IL-7	Weighted mode	9	0.004335493	0.006457148	0.520861818	-0.008320518	0.016991503	1.004344905	0.991714002	1.01713668
AS	ebi-a-GCST004452	Interleukin-5 levels || id:ebi-a-GCST004452	IL-5	Inverse variance weighted	9	0.010612908	0.005628998	0.059375963	-0.000419928	0.021645744	1.010669425	0.99958016	1.021881712
AS	ebi-a-GCST004452	Interleukin-5 levels || id:ebi-a-GCST004452	IL-5	MR Egger	9	0.011488093	0.006753562	0.132727676	-0.001748889	0.024725075	1.011554335	0.99825264	1.025033275
AS	ebi-a-GCST004452	Interleukin-5 levels || id:ebi-a-GCST004452	IL-5	Weighted median	9	0.010358966	0.006147707	0.091986062	-0.001690539	0.022408472	1.010412806	0.998310889	1.022661428
AS	ebi-a-GCST004452	Interleukin-5 levels || id:ebi-a-GCST004452	IL-5	Weighted mode	9	0.010606666	0.005949871	0.112490984	-0.001055082	0.022268413	1.010663116	0.998945475	1.022518205
AS	ebi-a-GCST004453	Interleukin-4 levels || id:ebi-a-GCST004453	IL-4	Inverse variance weighted	9	0.01258853	0.003661533	0.000585922	0.005411925	0.019765134	1.012668099	1.005426596	1.019961758
AS	ebi-a-GCST004453	Interleukin-4 levels || id:ebi-a-GCST004453	IL-4	MR Egger	9	0.012752202	0.004396551	0.022969512	0.004134961	0.021369442	1.012833858	1.004143522	1.021599404
AS	ebi-a-GCST004453	Interleukin-4 levels || id:ebi-a-GCST004453	IL-4	Weighted median	9	0.011401305	0.003833969	0.002941744	0.003886727	0.018915884	1.011466548	1.00389429	1.019095923
AS	ebi-a-GCST004453	Interleukin-4 levels || id:ebi-a-GCST004453	IL-4	Weighted mode	9	0.011166558	0.004292972	0.031562567	0.002752333	0.019580784	1.011229137	1.002756124	1.019773745
AS	ebi-a-GCST004454	Interleukin-2 receptor antagonist levels || id:ebi-a-GCST004454	IL-2RA	Inverse variance weighted	9	-0.000224001	0.007493205	0.976151701	-0.014910683	0.014462681	0.999776024	0.985199931	1.014567772
AS	ebi-a-GCST004454	Interleukin-2 receptor antagonist levels || id:ebi-a-GCST004454	IL-2RA	MR Egger	9	0.00419722	0.009118082	0.659245488	-0.01367422	0.02206866	1.004206041	0.986418847	1.022313974
AS	ebi-a-GCST004454	Interleukin-2 receptor antagonist levels || id:ebi-a-GCST004454	IL-2RA	Weighted median	9	-0.00030035	0.005790329	0.958631514	-0.011649394	0.011048695	0.999699695	0.988418197	1.011109957
AS	ebi-a-GCST004454	Interleukin-2 receptor antagonist levels || id:ebi-a-GCST004454	IL-2RA	Weighted mode	9	2.04E-05	0.005915538	0.99733802	-0.011574094	0.011614816	1.000020361	0.988492628	1.01168253
AS	ebi-a-GCST004455	Interleukin-2 levels || id:ebi-a-GCST004455	IL-2	Inverse variance weighted	9	0.002990437	0.006668905	0.653853709	-0.010080617	0.016061492	1.002994913	0.989970022	1.016191171
AS	ebi-a-GCST004455	Interleukin-2 levels || id:ebi-a-GCST004455	IL-2	MR Egger	9	0.003760629	0.008542349	0.673041077	-0.012982376	0.020503634	1.003767709	0.987101532	1.020715278
AS	ebi-a-GCST004455	Interleukin-2 levels || id:ebi-a-GCST004455	IL-2	Weighted median	9	0.000711625	0.005747429	0.901460812	-0.010553337	0.011976586	1.000711878	0.989502154	1.012048593
AS	ebi-a-GCST004455	Interleukin-2 levels || id:ebi-a-GCST004455	IL-2	Weighted mode	9	0.000175469	0.005895727	0.976985927	-0.011380156	0.011731093	1.000175484	0.988684353	1.011800172
AS	ebi-a-GCST004456	Interferon gamma levels || id:ebi-a-GCST004456	IFN-¦Ã	Inverse variance weighted	9	0.009583234	0.003746234	0.010524637	0.002240616	0.016925853	1.0096293	1.002243128	1.017069906
AS	ebi-a-GCST004456	Interferon gamma levels || id:ebi-a-GCST004456	IFN-¦Ã	MR Egger	9	0.008441885	0.004498095	0.102652047	-0.000374381	0.017258152	1.008477618	0.999625689	1.017407934
AS	ebi-a-GCST004456	Interferon gamma levels || id:ebi-a-GCST004456	IFN-¦Ã	Weighted median	9	0.008290285	0.004287726	0.053175583	-0.000113658	0.016694228	1.008324745	0.999886349	1.016834356
AS	ebi-a-GCST004456	Interferon gamma levels || id:ebi-a-GCST004456	IFN-¦Ã	Weighted mode	9	0.00791519	0.004262486	0.100400988	-0.000439283	0.016269664	1.007946598	0.999560813	1.016402735
AS	ebi-a-GCST004457	Growth-regulated protein alpha levels || id:ebi-a-GCST004457	GRPa	Inverse variance weighted	9	0.007209103	0.005605608	0.198424894	-0.003777888	0.018196094	1.007235151	0.99622924	1.018362652
AS	ebi-a-GCST004457	Growth-regulated protein alpha levels || id:ebi-a-GCST004457	GRPa	MR Egger	9	0.006602172	0.006727855	0.359127141	-0.006584423	0.019788767	1.006624015	0.993437207	1.019985863
AS	ebi-a-GCST004457	Growth-regulated protein alpha levels || id:ebi-a-GCST004457	GRPa	Weighted median	9	0.008384381	0.006139565	0.172054784	-0.003649167	0.020417929	1.008419628	0.996357483	1.020627801
AS	ebi-a-GCST004457	Growth-regulated protein alpha levels || id:ebi-a-GCST004457	GRPa	Weighted mode	9	0.008492167	0.006090599	0.200727643	-0.003445408	0.020429741	1.008528327	0.996560521	1.020639857
AS	ebi-a-GCST004458	Granulocyte-colony stimulating factor levels || id:ebi-a-GCST004458	GCSF	Inverse variance weighted	9	0.008591269	0.004024279	0.032772499	0.000703683	0.016478855	1.00862828	1.00070393	1.01661538
AS	ebi-a-GCST004458	Granulocyte-colony stimulating factor levels || id:ebi-a-GCST004458	GCSF	MR Egger	9	0.009919182	0.005086086	0.092132475	-4.95E-05	0.01988791	1.00996854	0.999950455	1.020086992
AS	ebi-a-GCST004458	Granulocyte-colony stimulating factor levels || id:ebi-a-GCST004458	GCSF	Weighted median	9	0.00709226	0.003893699	0.068535314	-0.000539391	0.014723911	1.00711747	0.999460755	1.014832842
AS	ebi-a-GCST004458	Granulocyte-colony stimulating factor levels || id:ebi-a-GCST004458	GCSF	Weighted mode	9	0.007120463	0.00405831	0.117418973	-0.000833824	0.01507475	1.007145873	0.999166523	1.015188947
AS	ebi-a-GCST004459	Fibroblast growth factor basic levels || id:ebi-a-GCST004459	bFGF	Inverse variance weighted	9	0.012000108	0.003755954	0.001398523	0.004638437	0.019361778	1.012072398	1.004649211	1.019550433
AS	ebi-a-GCST004459	Fibroblast growth factor basic levels || id:ebi-a-GCST004459	bFGF	MR Egger	9	0.010954642	0.004512718	0.045587201	0.002109716	0.019799569	1.011014864	1.002111943	1.01999688
AS	ebi-a-GCST004459	Fibroblast growth factor basic levels || id:ebi-a-GCST004459	bFGF	Weighted median	9	0.01183651	0.004026442	0.003285356	0.003944684	0.019728336	1.011906839	1.003952475	1.019924225
AS	ebi-a-GCST004459	Fibroblast growth factor basic levels || id:ebi-a-GCST004459	bFGF	Weighted mode	9	0.011789174	0.004106927	0.020811062	0.003739598	0.01983875	1.01185894	1.003746599	1.020036846
AS	ebi-a-GCST004460	Eotaxin levels || id:ebi-a-GCST004460	Eotaxin	Inverse variance weighted	9	0.00637399	0.003653486	0.081048909	-0.000786843	0.013534823	1.006394347	0.999213466	1.013626833
AS	ebi-a-GCST004460	Eotaxin levels || id:ebi-a-GCST004460	Eotaxin	MR Egger	9	0.001866335	0.004356983	0.681264643	-0.006673351	0.010406021	1.001868078	0.993348866	1.010460352
AS	ebi-a-GCST004460	Eotaxin levels || id:ebi-a-GCST004460	Eotaxin	Weighted median	9	0.004689709	0.003942302	0.234208997	-0.003037203	0.012416622	1.004700723	0.996967404	1.012494028
AS	ebi-a-GCST004460	Eotaxin levels || id:ebi-a-GCST004460	Eotaxin	Weighted mode	9	0.004605526	0.003711977	0.249859121	-0.00266995	0.011881002	1.004616148	0.997333611	1.011951861
